# Supplementary material for: (E)-3-(2,3-Dimethoxyphenyl)-1-(2-hydroxy-4-methoxyphenyl)prop-2-en-1-one
Source: Acta Crystallogr Sect E Struct Rep Online. 2008 Aug 30;64(Pt 9):o1834. doi: 10.1107/S1600536808026949 (PMC2960490; doi:10.1107/S1600536808026949)
Supplement: Supplementary file 2 [file e-64-o1834-Isup2.hkl]

# 
# h,k,l, Fc-squared, Fo-squared, sigma(Fo-squared) and status flag 
# 
data_I
_shelx_title ' P21c in P2(1)/c' 
_shelx_refln_list_code          4 
_shelx_F_calc_maximum      173.58 
_exptl_crystal_F_000       664.00 
_reflns_d_resolution_high  0.8402 
 
loop_ 
 _symmetry_equiv_pos_as_xyz 
 'x, y, z' 
 '-x, y+1/2, -z+1/2' 
 '-x, -y, -z' 
 'x, -y-1/2, z-1/2' 
 
_cell_length_a     4.8793 
_cell_length_b    24.2832 
_cell_length_c    13.0770 
_cell_angle_alpha  90.000 
_cell_angle_beta   97.044 
_cell_angle_gamma  90.000 
 
_shelx_F_squared_multiplier     1.000 
 
loop_ 
 _refln_index_h 
 _refln_index_k 
 _refln_index_l 
 _refln_F_squared_calc 
 _refln_F_squared_meas 
 _refln_F_squared_sigma 
 _refln_observed_status 
   1   0   0        0.00       -4.85      6.86 o 
   2   0   0      368.33      373.60     21.99 o 
   3   0   0      309.94      328.55     35.49 o 
   4   0   0       11.47       22.13     19.47 o 
   5   0   0     1025.95     1078.90     72.03 o 
   1   1   0     1389.30     1548.72     12.93 o 
   2   1   0      130.95      131.59      9.18 o 
   3   1   0      838.81      862.73     17.72 o 
   4   1   0        0.05       -3.71     12.95 o 
   5   1   0       18.80       32.05     51.33 o 
   1   2   0     1290.77     1404.65     12.24 o 
   2   2   0       12.94        8.63      5.46 o 
   3   2   0      119.43      106.72     16.47 o 
   4   2   0        0.45        1.50     11.80 o 
   5   2   0      277.41      285.91     34.50 o 
   1   3   0       98.52      119.32     12.85 o 
   2   3   0       13.86       10.26      5.41 o 
   3   3   0      144.31      147.46     10.15 o 
   4   3   0        1.01       -1.09     13.71 o 
   5   3   0       56.71       63.47     19.57 o 
   0   4   0    17163.22    17870.61     66.60 o 
   1   4   0       22.14       27.13      5.84 o 
   2   4   0      316.27      293.61      9.41 o 
   3   4   0      834.34      829.04     20.63 o 
   4   4   0      119.94      112.76     17.78 o 
   5   4   0      453.62      470.74     40.28 o 
   1   5   0     2145.46     2319.96     24.71 o 
   2   5   0     4981.78     5161.36     66.09 o 
   3   5   0      155.18      149.26     12.41 o 
   4   5   0       22.22       34.82     15.27 o 
   5   5   0        7.55       21.71     18.20 o 
   0   6   0       28.38       25.78      8.66 o 
   1   6   0     1927.76     1919.36     24.00 o 
   2   6   0     1985.65     2099.00     24.03 o 
   3   6   0      190.66      208.38     13.11 o 
   4   6   0      175.55      165.35     19.26 o 
   5   6   0        0.95      -16.86     16.86 o 
   1   7   0      815.28      776.38     16.90 o 
   2   7   0      792.44      806.25     23.67 o 
   3   7   0       18.07       30.74     13.23 o 
   4   7   0       11.54        8.56     14.78 o 
   5   7   0      106.18       72.43     20.53 o 
   0   8   0       35.73       53.55     16.69 o 
   1   8   0      391.83      328.68     13.26 o 
   2   8   0       85.82      113.04     12.22 o 
   3   8   0        6.67       13.72     12.83 o 
   4   8   0       34.56       37.57     16.60 o 
   5   8   0       76.90       46.66     18.40 o 
   1   9   0       22.71       11.86      5.06 o 
   2   9   0      422.68      446.80     18.25 o 
   3   9   0     1155.12     1155.94     31.02 o 
   4   9   0        1.08      -13.66     13.66 o 
   5   9   0        6.31       19.54     15.17 o 
   0  10   0      129.50      157.27     20.54 o 
   1  10   0      579.62      546.21     18.06 o 
   2  10   0        4.60       -6.22      9.96 o 
   3  10   0       94.11       81.78     21.42 o 
   4  10   0       66.45       62.65     15.91 o 
   5  10   0       51.04       67.06     27.25 o 
   1  11   0     1318.62     1271.46     16.68 o 
   2  11   0      412.11      375.46     21.37 o 
   3  11   0      110.98      113.21     17.68 o 
   4  11   0        7.87      -14.58     14.58 o 
   5  11   0        2.26        5.54     14.02 o 
   0  12   0       10.66       13.42     10.05 o 
   1  12   0       86.83       78.37      7.67 o 
   2  12   0     1426.11     1337.45     29.51 o 
   3  12   0        7.40        5.12     15.07 o 
   4  12   0      225.50      208.10     21.37 o 
   5  12   0        1.61       -3.53     20.52 o 
   1  13   0      549.54      558.96     13.67 o 
   2  13   0      226.79      214.70     17.26 o 
   3  13   0      158.41      164.47     19.57 o 
   4  13   0        5.59      -12.51     13.30 o 
   5  13   0        7.25       -6.95     15.93 o 
   0  14   0       47.28       37.74     11.63 o 
   1  14   0      588.48      616.04     14.89 o 
   2  14   0      193.26      210.57     17.79 o 
   3  14   0        0.58       -0.07     14.83 o 
   4  14   0      109.78       98.81     17.56 o 
   5  14   0       26.13       29.50     15.27 o 
   1  15   0      801.97      786.83     19.67 o 
   2  15   0       88.53       96.86     16.27 o 
   3  15   0        6.63        0.92     13.98 o 
   4  15   0      420.29      404.28     37.48 o 
   0  16   0        5.09        7.71     12.95 o 
   1  16   0       25.21        7.90     11.99 o 
   2  16   0      319.47      262.98     19.72 o 
   3  16   0      113.66      107.67     17.55 o 
   4  16   0       21.68       22.77     14.73 o 
   1  17   0      630.12      604.14     23.54 o 
   2  17   0      104.15      116.01     18.06 o 
   3  17   0       44.50       34.34     15.44 o 
   4  17   0        4.48        4.37     13.38 o 
   0  18   0      317.52      310.64     23.34 o 
   1  18   0       32.58       30.81     14.37 o 
   2  18   0      109.70      121.48     18.12 o 
   3  18   0       21.56       22.58     14.71 o 
   4  18   0      210.25      240.67     22.80 o 
   1  19   0     1045.22     1077.34     31.24 o 
   2  19   0      256.69      246.62     21.29 o 
   3  19   0       40.07       25.64     14.23 o 
   4  19   0      170.42      127.76     23.90 o 
   0  20   0      380.56      374.09     29.38 o 
   1  20   0     1615.51     1657.17     37.93 o 
   2  20   0       28.60        9.50     13.62 o 
   3  20   0        6.82        9.46     13.66 o 
   4  20   0      114.82       99.99     19.15 o 
   1  21   0       48.31       68.68     16.06 o 
   2  21   0      200.21      189.03     20.10 o 
   3  21   0        1.00      -13.29     13.29 o 
   0  22   0       61.75      111.49     22.68 o 
   1  22   0      203.47      214.05     20.12 o 
   2  22   0        0.45      -13.09     13.09 o 
   3  22   0       25.74       17.99     15.54 o 
   1  23   0      606.55      611.56     27.65 o 
   2  23   0        4.10      -13.03     13.03 o 
   3  23   0       23.80        7.53     12.90 o 
   0  24   0        0.01       -2.58     27.08 o 
   1  24   0      336.43      410.99     28.58 o 
   2  24   0       60.12      110.62     18.28 o 
   3  24   0       43.23       63.95     16.58 o 
   1  25   0        5.36       17.78     18.72 o 
   2  25   0        1.54        0.01     12.90 o 
   0  26   0       65.40      128.96     35.91 o 
   1  26   0        0.27       19.26     17.13 o 
   2  26   0        2.16        5.42     12.83 o 
   1  27   0       12.58       28.30     17.76 o 
   2  27   0       25.40       36.47     13.62 o 
   0  28   0      111.39      146.43     35.95 o 
   1  28   0        4.42       38.60     18.22 o 
  -5   1   1      165.35      200.60     32.04 o 
  -4   1   1       10.05        7.33     13.57 o 
  -3   1   1      102.45      108.20      9.53 o 
  -2   1   1      147.70      145.03     10.60 o 
  -1   1   1     1051.76     1091.49     11.84 o 
   0   1   1        1.61        5.00      1.76 o 
   1   1   1       24.15       23.69      5.65 o 
   2   1   1      397.89      322.20     10.51 o 
   3   1   1        7.15       -0.04      7.33 o 
   4   1   1      139.26      158.86     18.09 o 
   5   1   1      304.52      339.70     36.57 o 
  -5   2   1      203.77      251.18     33.32 o 
  -4   2   1        6.29        8.84     13.99 o 
  -3   2   1     1273.15     1279.83     22.62 o 
  -2   2   1       55.24       51.24      6.49 o 
  -1   2   1    11110.81    12515.24    101.88 o 
   0   2   1     2528.01     2490.64     33.46 o 
   1   2   1      177.66      178.05     10.90 o 
   2   2   1      507.40      511.10     12.38 o 
   3   2   1      223.97      242.70     11.87 o 
   4   2   1      101.13       86.59     15.61 o 
   5   2   1      620.01      632.77     34.98 o 
  -5   3   1      108.31       96.35     27.73 o 
  -4   3   1        4.99       19.21     15.39 o 
  -3   3   1       10.86        9.75      7.18 o 
  -2   3   1       24.74       23.21      6.06 o 
  -1   3   1      128.39      158.12      6.71 o 
   0   3   1     3929.47     4322.79     23.01 o 
   1   3   1      909.38      886.50     15.50 o 
   2   3   1     2794.49     2951.05     23.79 o 
   3   3   1      395.01      410.09     14.15 o 
   4   3   1       47.64       54.11     16.10 o 
   5   3   1        5.58       -7.69     16.03 o 
  -5   4   1       84.91       96.28     21.70 o 
  -4   4   1       21.32       16.59     15.34 o 
  -3   4   1      250.29      237.67     11.15 o 
  -2   4   1      275.76      237.50      8.84 o 
  -1   4   1      475.63      475.38     11.13 o 
   0   4   1     3354.56     3534.93     18.75 o 
   1   4   1     2867.95     2876.23     40.50 o 
   2   4   1      200.84      258.14     15.99 o 
   3   4   1      387.59      356.02     15.98 o 
   4   4   1        0.59       -4.26     14.51 o 
   5   4   1      143.54      166.47     23.88 o 
  -5   5   1       12.28       -0.07     16.63 o 
  -4   5   1      154.77      174.07     19.53 o 
  -3   5   1      146.86      158.71     14.47 o 
  -2   5   1      356.28      368.57     10.03 o 
  -1   5   1     9286.84    10120.50     38.90 o 
   0   5   1     4661.63     4626.12     21.54 o 
   1   5   1      440.42      394.50     12.03 o 
   2   5   1       11.45       10.13      8.07 o 
   3   5   1       29.76       42.05     10.11 o 
   4   5   1       29.51       18.80     14.60 o 
   5   5   1       52.72       26.35     17.82 o 
  -5   6   1        4.35       13.56     16.95 o 
  -4   6   1      244.66      209.32     20.86 o 
  -3   6   1       47.83       47.58     13.00 o 
  -2   6   1      525.57      524.64     13.91 o 
  -1   6   1     1440.50     1574.54     17.51 o 
   0   6   1       35.11       51.64      6.13 o 
   1   6   1      231.09      251.78      9.62 o 
   2   6   1     2342.84     2364.96     26.40 o 
   3   6   1      350.84      346.86     21.45 o 
   4   6   1       24.86       39.13     15.85 o 
   5   6   1       57.13       57.58     19.00 o 
  -5   7   1       28.13       24.17     17.74 o 
  -4   7   1       51.81       57.87     16.97 o 
  -3   7   1      254.92      227.75     19.82 o 
  -2   7   1       94.58       83.24     11.76 o 
  -1   7   1      816.84      885.78     14.71 o 
   0   7   1     1059.34     1153.41     14.05 o 
   1   7   1       94.27      104.20     14.05 o 
   2   7   1       53.72       45.24      8.15 o 
   3   7   1      417.10      436.90     28.42 o 
   4   7   1        6.12        6.09     14.42 o 
   5   7   1       61.35       65.53     19.63 o 
  -5   8   1        0.52      -12.32     13.99 o 
  -4   8   1       19.93       10.89     15.15 o 
  -3   8   1      207.04      216.82     18.03 o 
  -2   8   1       47.24       50.81     10.66 o 
  -1   8   1     1187.45     1232.41     24.89 o 
   0   8   1       99.62       96.95      6.93 o 
   1   8   1      167.53      148.40      7.25 o 
   2   8   1      732.36      756.49     16.82 o 
   3   8   1      574.55      566.35     33.03 o 
   4   8   1        3.33      -13.34     13.34 o 
   5   8   1       20.73       39.18     27.53 o 
  -5   9   1        8.72        3.43     14.79 o 
  -4   9   1        5.52      -13.36     13.36 o 
  -3   9   1       94.02       81.74     15.51 o 
  -2   9   1       10.73       21.55     10.08 o 
  -1   9   1      961.42      961.73     16.31 o 
   0   9   1        8.10        7.84      5.83 o 
   1   9   1      748.28      719.77     12.07 o 
   2   9   1       42.67       43.26      7.70 o 
   3   9   1      255.60      267.64     19.99 o 
   4   9   1       12.66       21.36     13.96 o 
   5   9   1       15.40       32.32     14.64 o 
  -5  10   1        0.41        9.46     14.61 o 
  -4  10   1        1.23      -11.56     13.93 o 
  -3  10   1       31.74       20.47     14.62 o 
  -2  10   1       94.18       73.57     12.19 o 
  -1  10   1        3.92        6.61      6.99 o 
   0  10   1     1252.19     1253.67     16.65 o 
   1  10   1      951.67      877.85     13.92 o 
   2  10   1      376.62      353.71     13.21 o 
   3  10   1       71.03       93.36     16.46 o 
   4  10   1       21.87       32.14     15.08 o 
   5  10   1        7.67       18.03     19.04 o 
  -5  11   1        1.35        9.24     15.61 o 
  -4  11   1       19.93       38.04     15.94 o 
  -3  11   1      256.81      211.80     19.50 o 
  -2  11   1       26.26       23.77     10.96 o 
  -1  11   1      158.67      156.69      8.90 o 
   0  11   1       93.56      120.59      8.32 o 
   1  11   1       74.70       84.21      7.41 o 
   2  11   1      421.54      422.36     19.04 o 
   3  11   1       83.84      107.55     17.19 o 
   4  11   1      145.84      108.99     19.23 o 
   5  11   1        1.34       24.12     16.17 o 
  -5  12   1        2.35       26.71     15.29 o 
  -4  12   1       23.10       11.57     14.61 o 
  -3  12   1       23.47       15.65     15.17 o 
  -2  12   1      116.23       96.74     14.66 o 
  -1  12   1      605.61      650.15     18.19 o 
   0  12   1       90.53       83.67      8.74 o 
   1  12   1       70.74       56.38     10.48 o 
   2  12   1       78.03       69.15     13.09 o 
   3  12   1      292.69      279.60     22.09 o 
   4  12   1       62.78       53.52     26.23 o 
   5  12   1        1.52       -1.41     13.86 o 
  -5  13   1        7.90       30.09     26.40 o 
  -4  13   1       19.92       15.29     15.28 o 
  -3  13   1        0.37      -15.96     15.96 o 
  -2  13   1        1.88       -7.60     11.71 o 
  -1  13   1      366.71      404.08     18.74 o 
   0  13   1       54.92       49.85      7.87 o 
   1  13   1      198.62      174.49     11.03 o 
   2  13   1       16.89       20.76     12.47 o 
   3  13   1       44.85       55.61     21.47 o 
   4  13   1        5.37        7.29     13.92 o 
   5  13   1       23.41       56.01     17.86 o 
  -5  14   1       45.30       44.49     17.33 o 
  -4  14   1      191.53      184.32     20.80 o 
  -3  14   1      116.51      115.81     18.76 o 
  -2  14   1      147.32      135.26     18.21 o 
  -1  14   1       26.02       34.71      8.97 o 
   0  14   1        0.59        1.00      7.15 o 
   1  14   1      380.94      351.10     12.36 o 
   2  14   1      382.94      395.72     20.80 o 
   3  14   1       61.32       58.16     16.28 o 
   4  14   1        4.81       36.47     15.22 o 
  -4  15   1       17.32        3.74     15.17 o 
  -3  15   1      100.52       70.10     16.74 o 
  -2  15   1      398.25      381.57     21.75 o 
  -1  15   1      134.55      132.10     11.92 o 
   0  15   1     1118.78     1155.25     20.24 o 
   1  15   1       36.45       26.38      8.10 o 
   2  15   1        3.35       -6.02     12.81 o 
   3  15   1        1.56        1.08     13.28 o 
   4  15   1       32.25       18.38     15.23 o 
  -4  16   1        1.94       13.13     18.63 o 
  -3  16   1       30.42        6.70     15.04 o 
  -2  16   1      630.19      611.16     25.67 o 
  -1  16   1       12.39        3.69      9.58 o 
   0  16   1       35.45       69.81     10.10 o 
   1  16   1      595.94      616.87     23.29 o 
   2  16   1        0.78      -12.46     12.46 o 
   3  16   1       38.52       32.88     15.20 o 
   4  16   1        2.85       16.40     14.77 o 
  -4  17   1       24.04       34.69     15.41 o 
  -3  17   1       17.21        1.66     13.58 o 
  -2  17   1       41.52       32.36     14.96 o 
  -1  17   1       17.78       15.64     13.37 o 
   0  17   1        6.53        8.73      9.25 o 
   1  17   1     1865.01     1873.30     45.45 o 
   2  17   1       56.69       44.27     15.81 o 
   3  17   1        4.72       13.44     14.26 o 
   4  17   1       46.61       39.25     14.95 o 
  -4  18   1        9.78       36.58     14.28 o 
  -3  18   1       16.19        7.51     13.17 o 
  -2  18   1      113.92      144.98     20.09 o 
  -1  18   1      155.55      163.89     17.89 o 
   0  18   1        4.59       -1.46      9.98 o 
   1  18   1       15.55       27.43     14.32 o 
   2  18   1      170.74      147.13     19.01 o 
   3  18   1       53.32       47.98     15.45 o 
   4  18   1       86.37      116.21     31.72 o 
  -4  19   1        0.15       15.03     13.46 o 
  -3  19   1       19.06       -8.26     14.76 o 
  -2  19   1        1.09       -8.47     13.83 o 
  -1  19   1        7.98        0.76     14.07 o 
   0  19   1        9.30        7.21     14.08 o 
   1  19   1      107.61       88.63     16.69 o 
   2  19   1       17.13       11.47     14.16 o 
   3  19   1        4.37       -3.23     13.24 o 
   4  19   1       16.62       22.20     13.10 o 
  -4  20   1        0.05      -18.84     18.84 o 
  -3  20   1        1.34        2.49     13.13 o 
  -2  20   1      136.27      140.11     17.84 o 
  -1  20   1      301.41      284.38     27.89 o 
   0  20   1        3.05       -0.57     15.68 o 
   1  20   1      244.97      227.84     20.23 o 
   2  20   1        8.09       14.88     13.91 o 
   3  20   1       39.36       28.94     14.41 o 
   4  20   1       73.49       78.96     24.21 o 
  -3  21   1       20.26        7.49     13.87 o 
  -2  21   1       31.15       56.82     15.41 o 
  -1  21   1       66.83       80.22     16.27 o 
   0  21   1       60.31       44.94     17.33 o 
   1  21   1      415.97      374.19     22.92 o 
   2  21   1       83.14       92.81     22.07 o 
   3  21   1        0.54        8.98     15.86 o 
  -3  22   1        0.28      -10.63     13.97 o 
  -2  22   1      319.19      312.41     23.83 o 
  -1  22   1      274.10      249.85     20.68 o 
   0  22   1       39.86       60.10     17.44 o 
   1  22   1       27.51       19.27     13.90 o 
   2  22   1        2.17      -10.10     12.50 o 
   3  22   1        0.08       -4.41     13.48 o 
  -3  23   1       45.59       61.09     16.06 o 
  -2  23   1        7.25       -3.33     13.38 o 
  -1  23   1       15.84       13.16     14.33 o 
   0  23   1        0.17       17.32     24.21 o 
   1  23   1        5.83       -4.56     13.31 o 
   2  23   1       33.76        5.62     15.77 o 
   3  23   1       14.47       -3.87     14.35 o 
  -3  24   1        5.05        3.60     13.88 o 
  -2  24   1       14.81       44.03     15.08 o 
  -1  24   1       27.24       16.15     13.89 o 
   0  24   1       10.49       18.02     20.39 o 
   1  24   1        0.01        3.20     14.49 o 
   2  24   1       57.18       73.12     16.12 o 
   3  24   1        6.63        1.28     18.88 o 
  -2  25   1        1.16       -8.48     12.67 o 
  -1  25   1        5.02       21.42     15.38 o 
   0  25   1        0.96       -2.84     38.21 o 
   1  25   1       31.79       25.15     17.13 o 
   2  25   1       49.84       49.07     15.18 o 
  -2  26   1        7.48       27.83     14.45 o 
  -1  26   1        2.21        3.14     14.57 o 
   0  26   1       49.87      -11.14     19.41 o 
   1  26   1       42.59       68.29     17.08 o 
   2  26   1       30.23       53.99     15.36 o 
  -2  27   1       51.88       57.51     15.26 o 
  -1  27   1        3.38       20.89     15.06 o 
   0  27   1        4.02        0.16     20.91 o 
   1  27   1        9.91       16.16     13.53 o 
  -1  28   1       16.75       18.48     18.63 o 
   0  28   1       88.23       60.72     20.88 o 
   1  28   1        2.04      -14.73     31.86 o 
  -5   0   2       16.88       23.08     34.18 o 
  -4   0   2      103.08       96.63     28.85 o 
  -3   0   2     1061.11     1057.95     27.25 o 
  -2   0   2       39.70       81.80     16.99 o 
  -1   0   2     7093.07     7673.85     41.64 o 
   0   0   2     2960.01     3109.46     23.66 o 
   1   0   2       45.09       75.99      9.78 o 
   2   0   2      793.50      719.80     20.64 o 
   3   0   2       30.43       11.94     20.64 o 
   4   0   2      167.26      160.11     26.45 o 
   5   0   2      122.91      130.54     38.45 o 
  -5   1   2        0.95        8.73     22.38 o 
  -4   1   2       54.47       42.30     13.09 o 
  -3   1   2      988.05      999.66     19.19 o 
  -2   1   2      113.88      106.90      8.57 o 
  -1   1   2      454.07      521.09     10.94 o 
   0   1   2       44.37       61.73      5.80 o 
   1   1   2     1108.45     1121.96     14.20 o 
   2   1   2       15.04       16.59      6.67 o 
   3   1   2      280.42      300.75     13.67 o 
   4   1   2      360.87      356.51     22.56 o 
   5   1   2        5.67      -20.52     20.52 o 
  -5   2   2       49.29       62.47     23.68 o 
  -4   2   2      355.72      347.43     22.68 o 
  -3   2   2      807.52      709.50     16.76 o 
  -2   2   2      576.42      577.84     12.75 o 
  -1   2   2     1811.81     1892.49     16.12 o 
   0   2   2     2597.70     2589.51     15.87 o 
   1   2   2      209.16      240.34      8.61 o 
   2   2   2     3354.07     3562.13     27.73 o 
   3   2   2       23.55       24.31      8.40 o 
   4   2   2       97.14      106.93     18.21 o 
   5   2   2      206.08      215.09     24.53 o 
  -5   3   2       27.90        8.66     29.50 o 
  -4   3   2       56.49       30.02     15.80 o 
  -3   3   2       50.95       41.41      8.48 o 
  -2   3   2     1094.21     1080.26     15.76 o 
  -1   3   2    17808.41    19914.04    130.71 o 
   0   3   2      855.60      856.77     12.91 o 
   1   3   2     1050.79      994.13     23.31 o 
   2   3   2      343.91      338.36     11.25 o 
   3   3   2       28.07       32.32      8.72 o 
   4   3   2      739.22      755.81     24.90 o 
   5   3   2       69.90       75.75     19.32 o 
  -5   4   2        0.12       22.12     17.64 o 
  -4   4   2        1.82        7.36     14.88 o 
  -3   4   2       87.76       89.13      9.51 o 
  -2   4   2       44.93       43.99      6.73 o 
  -1   4   2    29825.96    34438.73    165.49 o 
   0   4   2     3174.41     2879.02     16.98 o 
   1   4   2       90.15       99.92      6.45 o 
   2   4   2       83.74       89.73     10.63 o 
   3   4   2        6.63       -1.42      9.27 o 
   4   4   2        9.24       18.84     14.33 o 
   5   4   2      255.57      243.47     26.43 o 
  -5   5   2        0.08      -13.79     16.73 o 
  -4   5   2        2.44        3.74     14.87 o 
  -3   5   2      914.65      986.01     46.10 o 
  -2   5   2       14.91       13.78      5.78 o 
  -1   5   2     7260.28     8265.55     72.52 o 
   0   5   2       15.31       14.66      5.50 o 
   1   5   2      697.94      665.45     12.46 o 
   2   5   2        4.26        4.46      6.19 o 
   3   5   2       45.42       49.76     11.18 o 
   4   5   2      157.96      150.31     18.82 o 
   5   5   2      217.04      281.20     27.64 o 
  -5   6   2       34.65       50.05     19.15 o 
  -4   6   2      340.88      318.83     23.22 o 
  -3   6   2      110.16      131.90     15.79 o 
  -2   6   2     1043.46     1065.45     18.86 o 
  -1   6   2       31.16       32.03      6.74 o 
   0   6   2      109.34      127.47      7.88 o 
   1   6   2      223.85      197.46      6.62 o 
   2   6   2     1227.48     1248.92     21.18 o 
   3   6   2       83.81       78.59     12.09 o 
   4   6   2        3.06       -7.96     13.68 o 
   5   6   2      296.51      271.83     27.55 o 
  -5   7   2        8.56       -5.49     13.78 o 
  -4   7   2      388.10      388.02     24.74 o 
  -3   7   2      549.85      517.48     39.73 o 
  -2   7   2       66.72       56.87      7.78 o 
  -1   7   2     4023.45     4080.63     39.66 o 
   0   7   2     4201.47     4254.94     35.29 o 
   1   7   2      553.82      510.86     10.67 o 
   2   7   2       11.86        9.37      7.62 o 
   3   7   2       41.28       47.48     13.98 o 
   4   7   2       10.00       20.11     14.21 o 
   5   7   2       41.35       33.44     16.86 o 
  -5   8   2       24.31       15.99     16.85 o 
  -4   8   2      166.62      158.26     19.64 o 
  -3   8   2        1.29       20.64     15.40 o 
  -2   8   2       15.61       24.16      7.12 o 
  -1   8   2      753.68      772.09     29.22 o 
   0   8   2      234.00      238.87     10.01 o 
   1   8   2     2249.68     2078.56     18.92 o 
   2   8   2      285.61      310.89     13.35 o 
   3   8   2      379.71      381.54     23.92 o 
   4   8   2       57.99       51.91     15.53 o 
   5   8   2        1.39        8.63     15.42 o 
  -5   9   2        2.50       -8.28     13.85 o 
  -4   9   2      209.07      217.65     21.07 o 
  -3   9   2      223.57      218.75     19.09 o 
  -2   9   2        7.47       -1.98      6.95 o 
  -1   9   2       67.02       55.59      8.08 o 
   0   9   2      595.38      678.10     12.83 o 
   1   9   2      449.86      438.75     11.69 o 
   2   9   2      618.41      586.77     16.68 o 
   3   9   2      271.34      257.80     31.88 o 
   4   9   2       21.10       14.50     13.69 o 
   5   9   2       21.51       15.18     24.47 o 
  -5  10   2      100.00      122.08     32.31 o 
  -4  10   2       94.68      115.05     28.92 o 
  -3  10   2       15.85       23.94     15.24 o 
  -2  10   2       18.03       12.72      7.74 o 
  -1  10   2      603.46      599.99     22.39 o 
   0  10   2     1929.56     1994.81     31.99 o 
   1  10   2      762.98      734.15     13.59 o 
   2  10   2       18.60       22.31      7.71 o 
   3  10   2      134.03      107.51     19.14 o 
   4  10   2      122.37      127.10     18.57 o 
   5  10   2       44.22       16.75     16.33 o 
  -5  11   2       62.47       79.26     17.07 o 
  -4  11   2        0.13       13.98     14.66 o 
  -3  11   2       44.09       23.21     15.41 o 
  -2  11   2       38.67       57.84     11.68 o 
  -1  11   2      365.19      370.88     11.43 o 
   0  11   2     1553.15     1617.55     19.97 o 
   1  11   2      113.23      105.28     11.76 o 
   2  11   2        3.98       23.09     12.73 o 
   3  11   2      213.92      196.36     19.52 o 
   4  11   2       25.24        9.75     13.80 o 
   5  11   2        6.41       -3.93     31.40 o 
  -5  12   2       20.30        4.94     14.12 o 
  -4  12   2        0.66        9.51     14.55 o 
  -3  12   2      231.57      235.67     20.38 o 
  -2  12   2      168.50      152.77     14.95 o 
  -1  12   2       28.59       28.87     12.29 o 
   0  12   2       46.19       25.01      7.27 o 
   1  12   2      111.55      117.90      8.35 o 
   2  12   2      178.27      169.05     15.79 o 
   3  12   2      180.64      142.19     23.20 o 
   4  12   2       82.36       59.31     17.86 o 
   5  12   2        0.81       30.43     16.65 o 
  -5  13   2        0.13       17.79     14.72 o 
  -4  13   2      303.96      268.05     22.91 o 
  -3  13   2       57.78       81.86     17.61 o 
  -2  13   2       92.45       84.44     14.46 o 
  -1  13   2        0.08       -7.65      7.65 o 
   0  13   2      518.74      555.99     14.59 o 
   1  13   2      135.04      153.63      9.56 o 
   2  13   2      275.46      270.70     18.62 o 
   3  13   2       29.35       38.96     15.99 o 
   4  13   2        8.31       21.55     14.67 o 
   5  13   2       10.20       22.74     18.57 o 
  -5  14   2        0.47      -19.66     23.32 o 
  -4  14   2        0.11       -3.70     14.67 o 
  -3  14   2      138.31      105.06     17.63 o 
  -2  14   2      187.02      149.97     16.87 o 
  -1  14   2      252.02      273.91     14.32 o 
   0  14   2       57.59       67.93      8.74 o 
   1  14   2        3.03        2.76      6.79 o 
   2  14   2       46.24       44.01     14.06 o 
   3  14   2       27.88       47.95     16.16 o 
   4  14   2        5.57       12.27     14.43 o 
  -4  15   2        0.56        4.57     15.05 o 
  -3  15   2       72.83       65.77     17.45 o 
  -2  15   2      600.80      542.81     23.97 o 
  -1  15   2       31.53       31.07     10.07 o 
   0  15   2       95.38       84.58      9.68 o 
   1  15   2       12.09       11.23      9.53 o 
   2  15   2        2.04        2.16     13.31 o 
   3  15   2       60.98       46.48     15.37 o 
   4  15   2       78.80       75.71     17.16 o 
  -4  16   2       32.56       39.16     16.49 o 
  -3  16   2        7.61      -14.09     14.09 o 
  -2  16   2     1952.63     1934.04     57.89 o 
  -1  16   2      196.80      196.14     14.40 o 
   0  16   2       25.07       15.01     11.01 o 
   1  16   2      563.65      557.84     22.67 o 
   2  16   2       66.04       64.68     15.78 o 
   3  16   2      290.51      282.35     22.34 o 
   4  16   2       63.65       37.96     15.69 o 
  -4  17   2        5.61       10.67     17.27 o 
  -3  17   2      153.77      161.32     19.73 o 
  -2  17   2       16.57       15.22     14.97 o 
  -1  17   2        2.12       -6.43     10.36 o 
   0  17   2      220.30      206.98     13.22 o 
   1  17   2       26.43       19.24     13.26 o 
   2  17   2       48.01       46.72     16.01 o 
   3  17   2        0.23        3.35     13.40 o 
   4  17   2        2.37        7.06     14.35 o 
  -4  18   2       10.60       15.07     14.70 o 
  -3  18   2        6.04       -0.11     13.96 o 
  -2  18   2       47.97       41.92     15.89 o 
  -1  18   2        1.39        7.14     13.48 o 
   0  18   2      164.97      159.29     13.25 o 
   1  18   2      225.97      215.46     18.71 o 
   2  18   2       13.59        9.80     13.76 o 
   3  18   2       28.48        7.86     13.48 o 
   4  18   2        2.50       -7.50     22.15 o 
  -4  19   2        2.66       18.04     19.86 o 
  -3  19   2       16.76       31.91     22.54 o 
  -2  19   2     1926.09     1917.05     50.73 o 
  -1  19   2        0.50      -11.27     14.00 o 
   0  19   2       18.29       15.44     13.38 o 
   1  19   2       30.67       60.96     15.65 o 
   2  19   2        0.32       -3.73     12.58 o 
   3  19   2      315.87      299.28     30.23 o 
   4  19   2        1.52      -15.98     15.98 o 
  -4  20   2       14.63       45.99     13.78 o 
  -3  20   2       57.50       69.44     16.65 o 
  -2  20   2      167.75      184.32     19.51 o 
  -1  20   2       89.62       58.80     15.95 o 
   0  20   2        8.83       20.95     12.72 o 
   1  20   2      116.03      117.25     16.91 o 
   2  20   2       55.10       56.09     15.42 o 
   3  20   2      100.10       71.27     16.56 o 
   4  20   2        3.93        8.02     18.50 o 
  -3  21   2        8.38       -3.07     14.55 o 
  -2  21   2       15.34       11.87     14.14 o 
  -1  21   2       23.76       11.20     13.40 o 
   0  21   2      517.20      576.16     26.71 o 
   1  21   2        6.55        0.13     12.98 o 
   2  21   2        7.25        8.05     13.29 o 
   3  21   2       56.11       71.04     22.03 o 
  -3  22   2        0.01       17.38     24.72 o 
  -2  22   2       63.77       63.39     20.76 o 
  -1  22   2       30.17       37.57     14.17 o 
   0  22   2       20.79       60.49     16.88 o 
   1  22   2      159.80      153.19     18.30 o 
   2  22   2       74.98       95.63     16.70 o 
   3  22   2        4.85       34.95     15.23 o 
  -3  23   2       10.10       16.80     14.08 o 
  -2  23   2       21.07       -5.58     17.66 o 
  -1  23   2       23.94        9.96     13.51 o 
   0  23   2      525.96      538.01     29.30 o 
   1  23   2      505.43      559.68     30.69 o 
   2  23   2        0.04       13.71     14.92 o 
   3  23   2        9.87       29.41     17.75 o 
  -3  24   2       10.87       -2.84     13.42 o 
  -2  24   2       43.73       52.13     15.94 o 
  -1  24   2        0.54        5.08     13.47 o 
   0  24   2      439.90      455.17     51.33 o 
   1  24   2       10.71       31.96     15.95 o 
   2  24   2        2.45        6.78     16.14 o 
   3  24   2       11.74       14.94     14.22 o 
  -2  25   2        0.03        5.73     18.80 o 
  -1  25   2       48.93       42.58     16.94 o 
   0  25   2       45.87       68.91     23.99 o 
   1  25   2       21.58       12.23     28.39 o 
   2  25   2       32.72       45.39     13.93 o 
  -2  26   2       18.69       30.64     16.47 o 
  -1  26   2        4.21       19.52     14.91 o 
   0  26   2        2.74       21.88     19.45 o 
   1  26   2      174.25      177.16     20.74 o 
   2  26   2        5.22       15.31     22.83 o 
  -2  27   2       15.97       40.86     15.47 o 
  -1  27   2        1.92       25.15     21.63 o 
   0  27   2      284.36      294.11     24.20 o 
   1  27   2        0.03       -9.11     12.36 o 
  -1  28   2        0.14       12.36     25.52 o 
   0  28   2       28.64      119.45     47.09 o 
   1  28   2       14.51       58.14     14.15 o 
  -5   1   3       68.50       89.73     26.71 o 
  -4   1   3        3.44       -1.73     11.95 o 
  -3   1   3       84.91       75.28      9.82 o 
  -2   1   3      751.26      718.32     14.36 o 
  -1   1   3     9463.58    10583.91     37.03 o 
   0   1   3        5.96       -1.69      4.53 o 
   1   1   3        5.29       14.63      6.44 o 
   2   1   3      115.72      113.67      9.06 o 
   3   1   3       14.99       16.00      9.19 o 
   4   1   3      271.38      304.48     21.76 o 
   5   1   3        1.62       32.31     21.74 o 
  -5   2   3        7.33       18.57     24.67 o 
  -4   2   3       44.45       38.50     22.60 o 
  -3   2   3      570.22      536.30     20.47 o 
  -2   2   3        7.33       14.25      6.39 o 
  -1   2   3    30131.21    34043.08    107.92 o 
   0   2   3     2197.58     2138.43     17.63 o 
   1   2   3        0.00       10.72      5.44 o 
   2   2   3      915.41      965.78     27.51 o 
   3   2   3        0.19        0.83      9.79 o 
   4   2   3     2399.15     2544.13     47.64 o 
   5   2   3       13.08       13.74     19.93 o 
  -5   3   3       31.13       48.45     25.39 o 
  -4   3   3      730.82      695.87     30.76 o 
  -3   3   3      395.00      390.18     16.65 o 
  -2   3   3      946.53      952.93     25.41 o 
  -1   3   3     5115.79     5797.66     26.20 o 
   0   3   3     2845.41     2695.97     16.22 o 
   1   3   3       99.05      108.19      7.04 o 
   2   3   3     2400.88     2565.47     34.90 o 
   3   3   3       41.06       36.65     11.47 o 
   4   3   3      384.82      372.84     20.35 o 
   5   3   3        2.76       -4.72     13.75 o 
  -5   4   3       40.74       52.26     20.59 o 
  -4   4   3        1.39       -8.68     14.12 o 
  -3   4   3      357.18      387.36     14.24 o 
  -2   4   3      975.37      987.58     16.13 o 
  -1   4   3      142.42      151.97      7.22 o 
   0   4   3     4602.14     4569.39     28.25 o 
   1   4   3        0.13        4.36      5.03 o 
   2   4   3     1008.29     1033.01     33.20 o 
   3   4   3       26.66       12.29     10.60 o 
   4   4   3        0.74      -13.10     13.10 o 
   5   4   3        7.33       47.59     17.93 o 
  -5   5   3        8.24        6.08     18.61 o 
  -4   5   3        1.87       -1.20     14.88 o 
  -3   5   3        1.36        5.77      9.38 o 
  -2   5   3      767.31      758.18     13.13 o 
  -1   5   3      218.52      229.23     10.56 o 
   0   5   3      144.43      148.18      7.30 o 
   1   5   3      355.32      300.74      9.18 o 
   2   5   3     1303.72     1392.44     26.48 o 
   3   5   3      243.86      248.53     16.97 o 
   4   5   3        1.19        3.80     13.34 o 
   5   5   3      283.44      393.89     30.50 o 
  -5   6   3        7.15       29.31     18.46 o 
  -4   6   3       33.28       25.66     25.15 o 
  -3   6   3        0.99       -7.65     12.35 o 
  -2   6   3      113.75      120.42      7.29 o 
  -1   6   3     2329.75     2338.96     19.23 o 
   0   6   3      635.44      576.43     10.93 o 
   1   6   3     1309.79     1298.58     22.01 o 
   2   6   3      214.18      221.62     10.36 o 
   3   6   3      235.20      225.19     15.41 o 
   4   6   3      433.41      411.31     24.22 o 
   5   6   3      161.34      184.99     29.88 o 
  -5   7   3       13.18       -0.88     18.60 o 
  -4   7   3        2.19       12.21     15.75 o 
  -3   7   3       54.86       65.01     14.66 o 
  -2   7   3        2.99       -6.79      6.79 o 
  -1   7   3       24.89       23.39      5.30 o 
   0   7   3       34.00       27.89      5.58 o 
   1   7   3     7145.49     7456.21     32.92 o 
   2   7   3     1625.78     1697.26     25.49 o 
   3   7   3      223.52      209.52     15.67 o 
   4   7   3      180.40      164.43     18.72 o 
   5   7   3        1.08       27.63     15.88 o 
  -5   8   3        2.26       15.01     23.13 o 
  -4   8   3      120.37      114.13     19.59 o 
  -3   8   3        8.96       14.45     14.08 o 
  -2   8   3     2335.20     2334.60     32.37 o 
  -1   8   3      133.10      141.18      7.58 o 
   0   8   3      303.99      307.18      9.61 o 
   1   8   3     2766.94     2847.52     23.60 o 
   2   8   3      132.44      165.18     20.13 o 
   3   8   3       21.95       18.42     14.51 o 
   4   8   3       32.35       31.78     15.24 o 
   5   8   3      175.75      174.11     27.13 o 
  -5   9   3       37.71       13.54     15.35 o 
  -4   9   3       63.44       47.41     17.16 o 
  -3   9   3        1.53        0.45     13.25 o 
  -2   9   3     5061.67     5026.99     39.13 o 
  -1   9   3     1707.62     1806.62     19.46 o 
   0   9   3      773.46      739.50     13.76 o 
   1   9   3       41.38       51.77      6.82 o 
   2   9   3        1.79        5.03      8.03 o 
   3   9   3       20.53        7.00     14.32 o 
   4   9   3       91.54       80.12     16.13 o 
   5   9   3       65.14       72.21     19.99 o 
  -5  10   3       12.59       22.20     15.00 o 
  -4  10   3       20.38       11.36     15.21 o 
  -3  10   3       86.56       92.06     17.17 o 
  -2  10   3        0.02        2.64      8.38 o 
  -1  10   3       91.55       87.28      7.68 o 
   0  10   3        0.05        1.23      6.14 o 
   1  10   3      523.49      566.75     13.77 o 
   2  10   3       82.88       79.58     10.30 o 
   3  10   3       22.76       15.58     15.05 o 
   4  10   3       68.70       52.81     15.47 o 
   5  10   3        4.47        5.17     13.51 o 
  -5  11   3       42.32       42.29     15.97 o 
  -4  11   3       26.06       25.90     16.74 o 
  -3  11   3     1258.30     1276.42     34.45 o 
  -2  11   3      420.98      411.53     19.17 o 
  -1  11   3      760.26      820.17     23.41 o 
   0  11   3      345.09      369.02     11.97 o 
   1  11   3      785.98      794.53     15.39 o 
   2  11   3      204.31      184.23     17.58 o 
   3  11   3        1.47       -3.93     14.23 o 
   4  11   3       22.75       22.59     13.80 o 
   5  11   3       75.57       89.60     17.28 o 
  -5  12   3       49.05       55.29     25.58 o 
  -4  12   3        5.69       -2.31     14.30 o 
  -3  12   3      324.52      343.98     23.50 o 
  -2  12   3      598.63      605.02     31.32 o 
  -1  12   3      483.66      495.52     13.57 o 
   0  12   3     1280.93     1473.09     22.92 o 
   1  12   3      711.49      732.27     15.47 o 
   2  12   3       38.79       34.92     12.82 o 
   3  12   3        3.62       17.64     15.11 o 
   4  12   3       12.05       -9.83     14.28 o 
  -5  13   3       13.53       16.62     14.80 o 
  -4  13   3      138.57      107.92     18.63 o 
  -3  13   3       63.00       34.69     21.91 o 
  -2  13   3      255.61      287.88     19.03 o 
  -1  13   3       32.49       29.87      7.79 o 
   0  13   3     2289.06     2351.16     25.77 o 
   1  13   3      230.89      227.34     10.86 o 
   2  13   3        0.08       12.26     12.84 o 
   3  13   3      179.61      163.61     19.43 o 
   4  13   3        0.18       21.99     14.45 o 
  -5  14   3        4.83       -3.56     14.86 o 
  -4  14   3       10.27        8.05     14.40 o 
  -3  14   3      930.32      897.34     31.72 o 
  -2  14   3       93.47       82.07     15.40 o 
  -1  14   3      146.92      138.13     12.20 o 
   0  14   3        2.63        4.39      7.53 o 
   1  14   3       66.90       69.07      8.94 o 
   2  14   3       43.12       27.72     13.91 o 
   3  14   3       34.86       37.16     15.20 o 
   4  14   3       11.93        3.70     17.58 o 
  -4  15   3       40.84       40.99     18.32 o 
  -3  15   3      162.77      203.13     20.69 o 
  -2  15   3      410.68      389.73     26.48 o 
  -1  15   3       17.05       11.71     14.76 o 
   0  15   3       14.72        1.61      7.97 o 
   1  15   3       22.55       14.19     10.13 o 
   2  15   3      198.93      208.37     33.86 o 
   3  15   3      579.64      532.56     26.93 o 
   4  15   3       41.08       55.83     15.80 o 
  -4  16   3        8.27      -11.61     15.49 o 
  -3  16   3       37.71       40.51     15.71 o 
  -2  16   3       42.89       32.83     16.53 o 
  -1  16   3       69.96       45.76     11.97 o 
   0  16   3       22.55       14.85      9.35 o 
   1  16   3       16.89        6.95     10.38 o 
   2  16   3       13.01       21.18     14.79 o 
   3  16   3        0.03       12.42     13.48 o 
   4  16   3        0.02       15.33     22.62 o 
  -4  17   3        0.84       -3.89     13.80 o 
  -3  17   3      211.35      198.34     21.06 o 
  -2  17   3     1531.20     1502.23     42.37 o 
  -1  17   3       88.46       82.15     13.34 o 
   0  17   3       33.54       17.59     12.48 o 
   1  17   3       31.12       62.01     14.71 o 
   2  17   3       22.25        0.20     13.57 o 
   3  17   3      877.42      803.29     33.07 o 
   4  17   3       37.26       36.99     14.70 o 
  -4  18   3        0.55        7.08     13.61 o 
  -3  18   3       18.93        3.62     15.08 o 
  -2  18   3      407.80      412.91     24.66 o 
  -1  18   3        9.48       18.65     14.22 o 
   0  18   3       16.10       28.35     10.44 o 
   1  18   3        2.77       -0.71     13.61 o 
   2  18   3        1.56        6.53     13.27 o 
   3  18   3      277.78      250.18     21.71 o 
   4  18   3        1.55       17.08     17.83 o 
  -4  19   3       63.31       76.35     16.37 o 
  -3  19   3        3.94       -6.15     13.48 o 
  -2  19   3        0.31      -13.14     13.14 o 
  -1  19   3      325.14      342.37     22.02 o 
   0  19   3        1.04       -0.10     11.81 o 
   1  19   3        0.54        1.90     13.35 o 
   2  19   3        1.69       -0.40     13.30 o 
   3  19   3       94.09       77.96     16.64 o 
   4  19   3       14.80       23.32     14.62 o 
  -4  20   3       13.44       23.25     13.00 o 
  -3  20   3        2.41      -10.22     13.87 o 
  -2  20   3        1.48       -1.51     13.59 o 
  -1  20   3       20.64      -13.23     13.23 o 
   0  20   3      104.09      115.44     14.67 o 
   1  20   3       18.44       13.32     13.24 o 
   2  20   3       90.09       68.81     17.09 o 
   3  20   3        1.46       13.20     15.00 o 
  -3  21   3        9.79       21.98     15.02 o 
  -2  21   3       58.07       58.10     15.78 o 
  -1  21   3       74.71       72.43     15.60 o 
   0  21   3      527.14      542.00     36.80 o 
   1  21   3       53.91       59.58     14.76 o 
   2  21   3        0.57       -0.50     15.72 o 
   3  21   3      240.85      203.02     24.14 o 
  -3  22   3        7.39      -10.02     14.32 o 
  -2  22   3       71.03       74.51     16.46 o 
  -1  22   3       15.93       40.59     14.45 o 
   0  22   3      318.16      326.08     25.04 o 
   1  22   3      151.32      167.66     18.59 o 
   2  22   3        0.41       -1.23     13.65 o 
   3  22   3      125.75      114.20     23.69 o 
  -3  23   3       14.68       21.22     27.64 o 
  -2  23   3        7.12       23.93     14.37 o 
  -1  23   3       75.28      111.83     16.82 o 
   0  23   3      127.53      143.79     20.25 o 
   1  23   3       16.29       39.63     15.46 o 
   2  23   3       21.18        1.48     13.36 o 
   3  23   3       49.48       58.27     16.64 o 
  -3  24   3        3.07      -14.67     14.67 o 
  -2  24   3        0.47       13.07     14.09 o 
  -1  24   3       12.14       11.70     12.99 o 
   0  24   3      440.43      469.13    112.82 o 
   1  24   3       26.56       43.36     15.84 o 
   2  24   3        0.78        1.99     13.05 o 
  -2  25   3        4.34        0.29     13.45 o 
  -1  25   3       14.46       34.53     15.50 o 
   0  25   3      633.06      669.38     41.52 o 
   1  25   3       35.99       65.68     17.55 o 
   2  25   3        8.84       38.22     14.67 o 
  -2  26   3       10.18       11.80     14.34 o 
  -1  26   3        0.30       -3.30     13.91 o 
   0  26   3       41.27       66.30     28.33 o 
   1  26   3      129.90      126.09     19.50 o 
   2  26   3       32.36       33.92     14.75 o 
  -1  27   3        6.87       12.34     19.70 o 
   0  27   3        1.13       70.04     30.59 o 
   1  27   3       11.36       28.21     14.05 o 
  -1  28   3       32.49       37.87     54.88 o 
   0  28   3        6.27       38.10     26.53 o 
  -5   0   4       44.09       47.01     40.03 o 
  -4   0   4       21.60       37.54     16.82 o 
  -3   0   4      564.31      557.55     35.55 o 
  -2   0   4     1064.49     1054.02     24.36 o 
  -1   0   4     1125.70      983.76     30.22 o 
   0   0   4     2829.09     2936.00     33.35 o 
   1   0   4     2657.15     2462.29     29.21 o 
   2   0   4      194.97      187.48     14.82 o 
   3   0   4      507.96      533.48     25.45 o 
   4   0   4      258.58      338.88     32.04 o 
   5   0   4       50.10       31.55     30.34 o 
  -5   1   4       32.59       60.16     27.21 o 
  -4   1   4       30.20       29.03     15.42 o 
  -3   1   4       43.21       30.51      9.31 o 
  -2   1   4      544.17      505.27     16.99 o 
  -1   1   4     1982.17     1842.49     17.76 o 
   0   1   4        7.96        2.14      4.54 o 
   1   1   4      122.93      123.44      7.34 o 
   2   1   4       39.01       42.98      8.24 o 
   3   1   4       16.20       16.62     10.13 o 
   4   1   4      540.08      603.26     35.91 o 
   5   1   4       22.99       16.80     37.02 o 
  -5   2   4       26.76        7.58     24.94 o 
  -4   2   4        0.02       -2.67     14.71 o 
  -3   2   4       45.40       50.88      9.58 o 
  -2   2   4      983.43      967.58     20.96 o 
  -1   2   4        0.35       -1.56      4.60 o 
   0   2   4       64.17       58.61      5.67 o 
   1   2   4       13.08       11.91      5.44 o 
   2   2   4        0.96       -7.32      7.32 o 
   3   2   4      147.55      140.75     12.70 o 
   4   2   4      258.78      232.28     26.20 o 
   5   2   4       48.17       89.24     17.41 o 
  -5   3   4        0.05        5.85     31.66 o 
  -4   3   4      369.29      458.25     25.33 o 
  -3   3   4       26.76       11.88      8.60 o 
  -2   3   4        8.87        9.79      8.84 o 
  -1   3   4       58.98       50.68      5.60 o 
   0   3   4     2963.10     2885.56     22.79 o 
   1   3   4       55.63       58.13      9.67 o 
   2   3   4      372.31      416.14     13.45 o 
   3   3   4       12.00       -0.99     10.69 o 
   4   3   4       19.82       21.03     13.00 o 
   5   3   4      104.46       98.04     17.80 o 
  -5   4   4       16.04       35.12     19.15 o 
  -4   4   4       18.49       18.26     15.55 o 
  -3   4   4      434.56      489.71     22.14 o 
  -2   4   4       32.78       43.39      7.30 o 
  -1   4   4     1063.02     1115.19     14.84 o 
   0   4   4      263.62      241.74      7.20 o 
   1   4   4      228.59      220.80      8.82 o 
   2   4   4      142.71      127.30     10.34 o 
   3   4   4       24.70       12.80     11.26 o 
   4   4   4       33.35       37.70     14.72 o 
   5   4   4        8.89      -12.42     12.42 o 
  -5   5   4       17.15      -10.99     30.13 o 
  -4   5   4       12.61        4.41     15.25 o 
  -3   5   4      125.21      139.05     13.29 o 
  -2   5   4        0.02        1.19      5.31 o 
  -1   5   4      228.08      204.45      8.38 o 
   0   5   4     1184.88     1159.13     15.78 o 
   1   5   4     1619.78     1607.96     18.28 o 
   2   5   4       19.80       32.17     10.09 o 
   3   5   4        0.00       10.57     11.12 o 
   4   5   4        1.84       19.88     13.83 o 
   5   5   4        9.47       32.73     24.28 o 
  -5   6   4       34.81       20.38     18.65 o 
  -4   6   4       81.35       60.53     19.94 o 
  -3   6   4       12.63        1.25     12.91 o 
  -2   6   4      404.78      386.16     10.97 o 
  -1   6   4     2177.58     2336.72     27.04 o 
   0   6   4       14.87       17.10      5.19 o 
   1   6   4        0.03        7.61      7.13 o 
   2   6   4        1.22        8.31      7.22 o 
   3   6   4      394.82      376.76     18.76 o 
   4   6   4      115.49      122.23     21.79 o 
   5   6   4       21.10       22.19     28.62 o 
  -5   7   4      179.79      165.18     20.91 o 
  -4   7   4       45.55       38.99     22.41 o 
  -3   7   4       59.04       60.61     15.22 o 
  -2   7   4      765.13      764.66     14.57 o 
  -1   7   4      662.83      623.63     22.70 o 
   0   7   4      376.80      343.20      9.97 o 
   1   7   4      710.59      653.88     12.29 o 
   2   7   4      624.08      642.88     15.79 o 
   3   7   4       39.16       30.41     12.43 o 
   4   7   4      107.68       97.04     16.86 o 
   5   7   4       49.18       71.46     17.53 o 
  -5   8   4       12.15       11.78     17.23 o 
  -4   8   4       25.21       61.91     20.48 o 
  -3   8   4       22.15        6.71     13.47 o 
  -2   8   4     2183.48     2173.01     27.76 o 
  -1   8   4       19.25       18.17      6.20 o 
   0   8   4      134.61      124.25      7.71 o 
   1   8   4      354.64      334.02     14.15 o 
   2   8   4       19.51       20.88      8.98 o 
   3   8   4       42.32       27.89     12.94 o 
   4   8   4       69.25       49.11     15.52 o 
   5   8   4        3.84       34.59     30.29 o 
  -5   9   4        2.23       18.62     15.05 o 
  -4   9   4       34.99       38.61     16.54 o 
  -3   9   4      163.17      167.94     18.58 o 
  -2   9   4     1353.29     1351.78     27.08 o 
  -1   9   4      354.78      399.53     11.83 o 
   0   9   4       78.39       90.34      7.57 o 
   1   9   4        6.58        1.67      5.87 o 
   2   9   4       67.48       62.26     11.35 o 
   3   9   4        0.07       -9.28     13.87 o 
   4   9   4        0.12       -4.87     13.21 o 
   5   9   4        6.41       25.23     32.14 o 
  -5  10   4       81.78      114.21     18.98 o 
  -4  10   4      449.94      414.99     25.84 o 
  -3  10   4      261.03      235.09     20.65 o 
  -2  10   4      405.74      460.44     16.50 o 
  -1  10   4      247.25      270.75     16.96 o 
   0  10   4       41.18       36.40      6.95 o 
   1  10   4      175.65      172.16      9.58 o 
   2  10   4      217.54      207.46     18.50 o 
   3  10   4        0.13      -12.99     14.04 o 
   4  10   4        5.64       13.60     13.55 o 
   5  10   4       13.35       14.43     39.34 o 
  -5  11   4      123.51      109.91     20.12 o 
  -4  11   4       11.12        2.14     14.99 o 
  -3  11   4       75.35       64.93     22.80 o 
  -2  11   4      846.62      802.47     20.66 o 
  -1  11   4      103.64       99.26      8.66 o 
   0  11   4       30.60       25.01      7.21 o 
   1  11   4       22.10       13.33      6.85 o 
   2  11   4      103.51       97.49     12.28 o 
   3  11   4       39.24       52.66     17.79 o 
   4  11   4       24.49       36.55     15.13 o 
  -5  12   4        7.99       15.55     15.36 o 
  -4  12   4       22.09       15.13     17.34 o 
  -3  12   4      242.94      284.55     22.49 o 
  -2  12   4        1.50       15.99     12.13 o 
  -1  12   4       12.05       13.62      6.96 o 
   0  12   4        4.09       -0.19      6.74 o 
   1  12   4     1322.75     1302.26     21.62 o 
   2  12   4      115.15      110.67     12.76 o 
   3  12   4       21.91       24.20     14.83 o 
   4  12   4       24.09       25.42     14.66 o 
  -5  13   4        9.91       -1.22     19.17 o 
  -4  13   4      205.39      188.89     21.88 o 
  -3  13   4      223.14      236.09     21.41 o 
  -2  13   4       66.27       74.38     15.20 o 
  -1  13   4        5.41       -0.63      8.90 o 
   0  13   4      105.81      108.93      9.71 o 
   1  13   4       48.13       42.26      8.64 o 
   2  13   4      101.02      101.44     15.93 o 
   3  13   4       61.93       46.16     14.98 o 
   4  13   4       28.31       26.15     15.13 o 
  -5  14   4        0.86       -8.07     27.48 o 
  -4  14   4       10.20       25.93     27.46 o 
  -3  14   4      224.37      207.51     26.13 o 
  -2  14   4       34.78       26.17     14.13 o 
  -1  14   4      155.29      158.22     15.85 o 
   0  14   4       42.14       39.97      8.91 o 
   1  14   4       17.31       18.75      8.45 o 
   2  14   4        0.08       -2.84     12.77 o 
   3  14   4       13.03       15.98     13.35 o 
   4  14   4        1.72        8.97     13.23 o 
  -4  15   4        5.63        5.14     15.16 o 
  -3  15   4      230.26      193.25     20.31 o 
  -2  15   4        6.26       -7.56     13.54 o 
  -1  15   4        0.14       -9.93      9.93 o 
   0  15   4      550.22      535.41     16.84 o 
   1  15   4       68.50       64.05     11.78 o 
   2  15   4       21.68       32.11     14.75 o 
   3  15   4       23.09       36.90     14.50 o 
   4  15   4        0.00       10.83     13.47 o 
  -4  16   4        0.24      -14.23     14.23 o 
  -3  16   4      237.80      234.33     21.45 o 
  -2  16   4      120.09      135.66     19.57 o 
  -1  16   4        0.94        2.56     11.13 o 
   0  16   4       32.44       28.23      9.87 o 
   1  16   4        9.53       22.34     10.73 o 
   2  16   4       10.82       -3.74     13.62 o 
   3  16   4        2.78       12.47     13.92 o 
   4  16   4       18.10       11.44     17.71 o 
  -4  17   4        2.94       -3.33     15.76 o 
  -3  17   4      126.24      145.12     19.08 o 
  -2  17   4       34.31       27.14     15.84 o 
  -1  17   4       59.60       51.09     12.93 o 
   0  17   4      202.70      207.41     13.58 o 
   1  17   4        0.07       -0.93     11.86 o 
   2  17   4        4.00      -11.13     12.43 o 
   3  17   4      183.77      168.95     29.50 o 
   4  17   4       16.82       11.17     14.12 o 
  -4  18   4        2.09       13.23     20.86 o 
  -3  18   4       69.37       66.99     16.74 o 
  -2  18   4        2.12        4.91     14.09 o 
  -1  18   4       36.94       39.44     12.87 o 
   0  18   4       36.18       32.85     12.29 o 
   1  18   4        8.29       24.26     13.90 o 
   2  18   4        0.44        7.35     13.74 o 
   3  18   4       21.54        5.96     13.48 o 
   4  18   4       27.41       26.35     16.95 o 
  -4  19   4       13.35       43.39     14.38 o 
  -3  19   4       31.38       18.98     15.02 o 
  -2  19   4      202.13      213.54     20.15 o 
  -1  19   4       36.47       73.42     15.60 o 
   0  19   4       50.94       61.89     13.45 o 
   1  19   4        2.82        7.42     13.20 o 
   2  19   4       88.62       88.71     16.07 o 
   3  19   4        0.23       -4.03     12.42 o 
  -4  20   4       26.62        2.58     11.97 o 
  -3  20   4        0.00       11.35     13.90 o 
  -2  20   4        7.90        4.92     13.46 o 
  -1  20   4       12.18        2.16     12.86 o 
   0  20   4      151.21      162.77     17.44 o 
   1  20   4      169.76      173.68     22.35 o 
   2  20   4       53.22       41.36     15.80 o 
   3  20   4        2.39      -12.49     12.49 o 
  -3  21   4        0.02       10.96     14.33 o 
  -2  21   4       34.16       22.88     13.78 o 
  -1  21   4      135.09      160.14     19.62 o 
   0  21   4       14.98       31.45     14.67 o 
   1  21   4       32.72       50.29     14.68 o 
   2  21   4       94.07       90.05     17.23 o 
   3  21   4      141.93      152.36     18.89 o 
  -3  22   4        9.71       -8.48     13.90 o 
  -2  22   4        0.84        7.28     13.98 o 
  -1  22   4       11.55        8.54     12.71 o 
   0  22   4        3.38        7.47     14.69 o 
   1  22   4       62.17       40.55     13.71 o 
   2  22   4       74.54       66.76     16.05 o 
   3  22   4      115.39      137.35     18.79 o 
  -3  23   4      140.74      145.18     20.08 o 
  -2  23   4       14.95       30.46     14.67 o 
  -1  23   4        4.34       10.85     13.55 o 
   0  23   4        0.00       39.98     23.30 o 
   1  23   4       35.33        8.15     24.52 o 
   2  23   4        1.11       -0.44     12.26 o 
  -3  24   4       41.33       75.73     15.94 o 
  -2  24   4       50.97       48.18     15.80 o 
  -1  24   4       51.75       43.85     14.41 o 
   0  24   4        0.07        5.76     25.78 o 
   1  24   4        0.90       27.50     15.11 o 
   2  24   4       10.27      -12.19     12.19 o 
  -2  25   4        7.73       -0.91     14.15 o 
  -1  25   4       57.81      103.48     31.14 o 
   0  25   4        2.68       23.34     31.39 o 
   1  25   4        1.05        2.47     14.09 o 
   2  25   4        1.63        8.75     13.00 o 
  -2  26   4       24.42       38.77     14.90 o 
  -1  26   4        1.51      -10.77     22.18 o 
   0  26   4       21.32        8.35     30.26 o 
   1  26   4        1.26       10.48     13.98 o 
  -1  27   4       24.87       34.56     18.11 o 
   0  27   4       69.11       85.38     17.20 o 
   1  27   4       30.11       54.57     18.01 o 
  -5   1   5        2.66       19.90     24.65 o 
  -4   1   5      421.87      393.13     23.28 o 
  -3   1   5        5.88        8.88      9.21 o 
  -2   1   5      430.82      432.12     13.27 o 
  -1   1   5     1178.84     1103.33     14.44 o 
   0   1   5       14.25        6.79      4.60 o 
   1   1   5     7835.49     8212.85     38.15 o 
   2   1   5      326.35      320.88     14.13 o 
   3   1   5       83.64       97.55     12.72 o 
   4   1   5      323.75      402.35     23.97 o 
   5   1   5       31.32       24.31     13.78 o 
  -5   2   5        2.96       14.26     25.29 o 
  -4   2   5      235.29      238.67     20.83 o 
  -3   2   5      133.56      144.49     11.92 o 
  -2   2   5     2719.84     3045.10     28.29 o 
  -1   2   5      955.03      910.09     13.31 o 
   0   2   5      207.57      178.79     15.43 o 
   1   2   5      831.90      800.89     13.92 o 
   2   2   5      107.97      120.51     10.16 o 
   3   2   5       57.54       59.38     11.94 o 
   4   2   5     1083.22     1147.49     34.15 o 
   5   2   5        0.06       -3.99     18.90 o 
  -5   3   5       12.99       -2.31     28.99 o 
  -4   3   5        5.47       -5.93     15.20 o 
  -3   3   5       36.68       45.47     10.39 o 
  -2   3   5        1.18       -0.37      6.68 o 
  -1   3   5       48.37       45.85      5.81 o 
   0   3   5      424.75      350.85     10.06 o 
   1   3   5      548.84      499.78     12.06 o 
   2   3   5      255.89      278.67     13.51 o 
   3   3   5       93.24       88.24     14.10 o 
   4   3   5        0.10       15.89     12.37 o 
   5   3   5        2.03       46.35     15.07 o 
  -5   4   5       17.29       42.79     30.24 o 
  -4   4   5      262.90      228.76     20.75 o 
  -3   4   5       17.55        7.44      9.11 o 
  -2   4   5     1922.75     2024.27     21.96 o 
  -1   4   5      101.43      104.77      7.39 o 
   0   4   5       65.63       53.85      6.95 o 
   1   4   5      909.53      899.02     21.24 o 
   2   4   5        7.22       -0.85      7.54 o 
   3   4   5      218.70      231.24     16.96 o 
   4   4   5      527.14      574.04     24.15 o 
   5   4   5       10.36       39.70     14.42 o 
  -5   5   5        3.26        7.10     18.27 o 
  -4   5   5       31.44       11.61     15.36 o 
  -3   5   5      133.09      136.45     13.77 o 
  -2   5   5     3012.79     3269.70     27.28 o 
  -1   5   5       38.02       36.65      6.14 o 
   0   5   5       10.22       16.52      6.73 o 
   1   5   5        0.57        4.22      5.89 o 
   2   5   5        0.62        2.04      7.66 o 
   3   5   5     1178.04     1140.95     35.58 o 
   4   5   5      102.85      120.21     16.76 o 
   5   5   5        8.50       48.72     15.14 o 
  -5   6   5        0.95       40.73     15.89 o 
  -4   6   5        5.74       -7.58     15.67 o 
  -3   6   5      156.64      169.68     12.30 o 
  -2   6   5     4426.34     4949.12     33.01 o 
  -1   6   5      258.17      223.12      9.28 o 
   0   6   5       13.02       14.56      4.88 o 
   1   6   5       85.32       90.64      7.86 o 
   2   6   5      159.51      159.46     11.11 o 
   3   6   5     2270.00     2422.49     37.86 o 
   4   6   5       42.17       48.09     14.61 o 
   5   6   5       16.27       42.58     29.58 o 
  -5   7   5       59.18       54.06     16.61 o 
  -4   7   5      610.30      629.43     28.34 o 
  -3   7   5      102.22       90.81     16.90 o 
  -2   7   5     3245.39     3439.46     29.82 o 
  -1   7   5      838.21      895.39     15.39 o 
   0   7   5       32.23       33.91      5.71 o 
   1   7   5        1.22       -0.55      5.61 o 
   2   7   5      244.27      242.75     18.92 o 
   3   7   5      215.31      223.83     17.62 o 
   4   7   5      103.65       85.88     18.18 o 
   5   7   5       14.13       21.59     19.44 o 
  -5   8   5      246.41      225.54     23.10 o 
  -4   8   5      351.18      329.27     23.86 o 
  -3   8   5      118.24      140.85     17.98 o 
  -2   8   5      705.40      695.82     15.38 o 
  -1   8   5     2576.15     2659.64     24.69 o 
   0   8   5      115.03      117.61      8.04 o 
   1   8   5        0.07        3.23      5.35 o 
   2   8   5       31.54       26.75     10.31 o 
   3   8   5       20.57        1.94     12.02 o 
   4   8   5       20.39       -7.95     18.39 o 
  -5   9   5        0.63       -5.74     13.42 o 
  -4   9   5       18.29       13.88     15.22 o 
  -3   9   5      166.11      157.76     18.42 o 
  -2   9   5      732.27      736.48     19.65 o 
  -1   9   5     2694.49     2906.10     26.62 o 
   0   9   5      465.98      503.71     12.84 o 
   1   9   5       83.62       80.40      7.45 o 
   2   9   5       38.54       29.14     10.78 o 
   3   9   5       41.89       25.00     15.14 o 
   4   9   5       71.76       60.68     15.48 o 
  -5  10   5        0.83       -0.84     18.82 o 
  -4  10   5      270.57      263.20     22.79 o 
  -3  10   5       44.39       30.50     16.22 o 
  -2  10   5      193.34      180.21     19.15 o 
  -1  10   5      151.52      157.47      9.52 o 
   0  10   5      716.62      627.56     14.50 o 
   1  10   5       30.80       25.58      7.68 o 
   2  10   5      764.66      790.72     26.38 o 
   3  10   5      300.33      258.50     29.16 o 
   4  10   5       30.20       32.47     14.29 o 
  -5  11   5      136.80      176.00     22.14 o 
  -4  11   5      273.17      252.63     22.57 o 
  -3  11   5        9.74        1.61     15.32 o 
  -2  11   5       27.16       12.68     15.62 o 
  -1  11   5       24.19        2.32      7.73 o 
   0  11   5     2079.45     2007.08     45.13 o 
   1  11   5       24.22       26.10      7.49 o 
   2  11   5      344.54      319.02     30.94 o 
   3  11   5        0.00       -6.20     13.41 o 
   4  11   5        9.38       -6.47     11.98 o 
  -5  12   5        1.06       15.95     15.39 o 
  -4  12   5       82.85       70.98     17.54 o 
  -3  12   5       54.20       56.21     16.90 o 
  -2  12   5      279.33      283.64     19.95 o 
  -1  12   5      310.83      361.76     13.34 o 
   0  12   5      679.89      676.91     20.71 o 
   1  12   5       34.58       29.45      9.92 o 
   2  12   5       48.52       74.24     14.62 o 
   3  12   5       42.16       42.25     16.69 o 
   4  12   5       42.44       53.23     14.28 o 
  -5  13   5        2.05        4.26     25.70 o 
  -4  13   5       75.71       70.57     17.25 o 
  -3  13   5     2745.17     2737.98     47.68 o 
  -2  13   5        0.32        9.01     13.15 o 
  -1  13   5        2.94       -1.70      9.36 o 
   0  13   5       81.91       72.26      9.60 o 
   1  13   5        7.49        8.40      8.27 o 
   2  13   5      307.42      333.79     20.57 o 
   3  13   5      315.80      271.98     21.27 o 
   4  13   5       18.18       32.88     13.90 o 
  -4  14   5       15.01       -5.39     15.01 o 
  -3  14   5      319.92      294.22     22.16 o 
  -2  14   5        2.68       22.85     14.39 o 
  -1  14   5       23.59        8.54     10.79 o 
   0  14   5     1022.98     1074.69     20.93 o 
   1  14   5      197.59      193.49     14.30 o 
   2  14   5      998.06      947.84     29.58 o 
   3  14   5        0.40      -12.11     12.11 o 
   4  14   5       16.43        3.95     15.31 o 
  -4  15   5       10.14       43.22     16.04 o 
  -3  15   5        0.29       -1.77     13.71 o 
  -2  15   5       65.32       55.68     15.26 o 
  -1  15   5       30.76       28.97     11.75 o 
   0  15   5      328.04      295.88     14.39 o 
   1  15   5        7.34        1.95     17.14 o 
   2  15   5      327.07      391.09     22.74 o 
   3  15   5       19.90       45.79     14.45 o 
   4  15   5        0.03        4.45     14.96 o 
  -4  16   5        2.09       -2.29     13.53 o 
  -3  16   5       85.37       99.94     17.32 o 
  -2  16   5        3.17       11.73     14.37 o 
  -1  16   5        2.14      -12.71     12.71 o 
   0  16   5       73.12       60.43     11.99 o 
   1  16   5       34.65       28.81     12.09 o 
   2  16   5       46.61       45.96     14.25 o 
   3  16   5       61.22       55.53     17.67 o 
   4  16   5        7.75       23.21     14.06 o 
  -4  17   5        8.12        6.55     16.22 o 
  -3  17   5      225.11      155.35     19.39 o 
  -2  17   5        2.97      -12.76     12.76 o 
  -1  17   5        3.85       -6.60     11.88 o 
   0  17   5      320.78      339.68     16.24 o 
   1  17   5       14.02       15.99     11.62 o 
   2  17   5      766.26      719.79     27.32 o 
   3  17   5        5.67       12.43     15.50 o 
   4  17   5        2.24       38.40     13.91 o 
  -4  18   5       18.31       35.91     14.08 o 
  -3  18   5      272.75      263.49     22.83 o 
  -2  18   5       85.03       93.33     16.92 o 
  -1  18   5       14.30       -9.01     12.06 o 
   0  18   5        0.00       11.83     12.14 o 
   1  18   5      118.57      107.39     15.75 o 
   2  18   5      869.09      863.74     29.55 o 
   3  18   5       53.37       28.23     16.59 o 
  -4  19   5        2.65       -8.07     11.49 o 
  -3  19   5        0.00      -13.18     13.55 o 
  -2  19   5       41.02       36.49     14.59 o 
  -1  19   5        9.58       15.26     15.16 o 
   0  19   5      340.92      351.99     24.94 o 
   1  19   5      214.42      216.54     18.41 o 
   2  19   5       10.75       -1.47     22.41 o 
   3  19   5       27.10       28.08     16.95 o 
  -3  20   5      193.59      186.32     20.58 o 
  -2  20   5        1.02        6.83     13.21 o 
  -1  20   5        3.00       -6.23     12.31 o 
   0  20   5       33.79       12.50     11.89 o 
   1  20   5        0.02       11.10     12.04 o 
   2  20   5       45.04       20.67     16.94 o 
   3  20   5        0.69      -10.41     15.59 o 
  -3  21   5      149.88      151.58     19.69 o 
  -2  21   5        0.67       15.03     13.75 o 
  -1  21   5      110.05      114.32     16.50 o 
   0  21   5        1.78        1.50     10.01 o 
   1  21   5       32.36       22.30     12.64 o 
   2  21   5      183.13      206.77     24.94 o 
   3  21   5       64.98       62.29     19.35 o 
  -3  22   5        6.99       -2.47     16.43 o 
  -2  22   5       10.60       16.15     14.26 o 
  -1  22   5       71.81       59.18     15.08 o 
   0  22   5      125.47      140.63     17.50 o 
   1  22   5        0.94       35.82     22.27 o 
   2  22   5       12.48       30.51     16.86 o 
   3  22   5        1.70      -15.47     15.47 o 
  -3  23   5        6.71       41.83     17.69 o 
  -2  23   5        2.75       25.30     16.28 o 
  -1  23   5       75.29       82.86     21.78 o 
   0  23   5      214.75      248.26     26.58 o 
   1  23   5        3.33        0.97     18.17 o 
   2  23   5       65.59       45.40     30.85 o 
  -2  24   5       49.26       47.72     20.30 o 
  -1  24   5       60.94       87.57     15.98 o 
   0  24   5      197.05      220.34     29.39 o 
   1  24   5        1.81       -3.74     29.78 o 
   2  24   5        0.53       -1.09     16.52 o 
  -2  25   5        9.86        5.25     24.20 o 
  -1  25   5      340.60      384.69     36.20 o 
   0  25   5        4.43      -24.90     24.90 o 
   1  25   5        1.57       17.93     20.52 o 
  -1  26   5      245.73      280.64     41.32 o 
   0  26   5        3.20       -1.25     30.30 o 
   1  26   5        0.86       21.10     21.48 o 
  -1  27   5       28.80       44.91     19.97 o 
   0  27   5        4.77      -25.46     30.95 o 
  -5   0   6        5.78      -34.98     34.98 o 
  -4   0   6      690.51      701.79     38.11 o 
  -3   0   6       21.34        1.25     29.74 o 
  -2   0   6      124.09      117.93     13.50 o 
  -1   0   6      101.82      103.62     10.16 o 
   0   0   6      124.93      130.45     15.67 o 
   1   0   6      252.92      238.12     12.73 o 
   2   0   6      422.35      445.44     21.48 o 
   3   0   6     1739.83     1724.37     47.59 o 
   4   0   6       80.85       63.40     19.83 o 
   5   0   6       29.48       84.66     24.21 o 
  -5   1   6        1.20       43.59     26.50 o 
  -4   1   6      148.48      145.29     15.86 o 
  -3   1   6        0.99       13.70      9.78 o 
  -2   1   6       20.28       26.75      8.83 o 
  -1   1   6      353.99      333.53     10.02 o 
   0   1   6     1033.47     1017.19     16.46 o 
   1   1   6       64.51       62.43      6.71 o 
   2   1   6      153.45      175.81     11.75 o 
   3   1   6       32.79       28.67     12.31 o 
   4   1   6       80.48       97.69     15.54 o 
   5   1   6       10.10        2.23     53.99 o 
  -5   2   6      134.74      131.95     31.33 o 
  -4   2   6        1.34        4.61     14.59 o 
  -3   2   6      126.49      127.08     12.24 o 
  -2   2   6        0.19        3.08      7.01 o 
  -1   2   6        0.01       -0.49      5.48 o 
   0   2   6        0.00        2.13      5.34 o 
   1   2   6      856.22      814.13     14.57 o 
   2   2   6        4.66        9.20      8.50 o 
   3   2   6      675.76      718.69     24.25 o 
   4   2   6        0.29        9.91     12.35 o 
   5   2   6        7.62       30.29     15.66 o 
  -5   3   6      109.42      119.02     30.10 o 
  -4   3   6       28.26       73.74     16.95 o 
  -3   3   6       58.06       67.19     11.18 o 
  -2   3   6       69.86       58.94      7.84 o 
  -1   3   6       23.49       24.75      5.84 o 
   0   3   6      120.97      117.73      7.79 o 
   1   3   6      292.19      328.57     10.99 o 
   2   3   6      249.80      229.72     12.64 o 
   3   3   6      784.65      795.11     25.68 o 
   4   3   6       24.04       38.35     14.93 o 
   5   3   6       18.12       67.07     19.50 o 
  -5   4   6       38.71       30.58     30.79 o 
  -4   4   6       88.29       74.87     16.61 o 
  -3   4   6       95.03       85.44     11.46 o 
  -2   4   6     2388.94     2519.50     25.44 o 
  -1   4   6        5.85        3.68      5.73 o 
   0   4   6     1056.43      948.74     16.11 o 
   1   4   6       17.00       16.67      8.54 o 
   2   4   6      138.18      143.28     17.65 o 
   3   4   6     1234.70     1293.59     29.98 o 
   4   4   6       27.01       44.54     14.27 o 
  -5   5   6      155.06      153.22     24.40 o 
  -4   5   6       29.43       36.74     15.20 o 
  -3   5   6      522.21      526.31     18.26 o 
  -2   5   6      546.31      552.40     14.35 o 
  -1   5   6       15.81       16.47      6.05 o 
   0   5   6        0.15       -9.33     10.61 o 
   1   5   6      629.18      677.80     14.33 o 
   2   5   6       14.24       13.09      9.01 o 
   3   5   6       65.31       72.01     14.49 o 
   4   5   6       21.28       22.10     13.05 o 
  -5   6   6      196.52      225.84     22.92 o 
  -4   6   6       20.26       37.18     15.87 o 
  -3   6   6       25.87       24.59     12.89 o 
  -2   6   6      170.15      172.89     10.59 o 
  -1   6   6        5.13       -2.31      6.83 o 
   0   6   6      818.36      755.50     14.54 o 
   1   6   6        0.92        4.70      6.18 o 
   2   6   6      124.27      120.41     11.74 o 
   3   6   6        0.85       22.70     12.65 o 
   4   6   6       21.72       29.81     31.02 o 
  -5   7   6        6.60        6.03     14.98 o 
  -4   7   6       95.60       56.52     16.60 o 
  -3   7   6        0.14       10.32      9.21 o 
  -2   7   6      125.63      125.41      9.89 o 
  -1   7   6        7.89        8.33      6.11 o 
   0   7   6       86.86       63.97      6.28 o 
   1   7   6       67.41       63.89      7.19 o 
   2   7   6       26.13       30.84     14.03 o 
   3   7   6      179.48      187.86     16.71 o 
   4   7   6        1.60       -9.59     15.90 o 
  -5   8   6       10.19       35.49     18.02 o 
  -4   8   6       36.12       52.12     16.22 o 
  -3   8   6      135.73      132.77     18.17 o 
  -2   8   6      273.31      244.12     18.05 o 
  -1   8   6      301.67      301.45     11.17 o 
   0   8   6        2.68        4.47      5.43 o 
   1   8   6       23.52       21.66      7.42 o 
   2   8   6        8.59       -4.89      9.87 o 
   3   8   6        6.46       18.44     12.11 o 
   4   8   6       10.26       -2.73     14.94 o 
  -5   9   6       25.49       29.39     15.46 o 
  -4   9   6       88.25       78.32     17.78 o 
  -3   9   6      124.14      124.11     20.94 o 
  -2   9   6      462.53      485.71     17.83 o 
  -1   9   6        0.72       -3.16      6.36 o 
   0   9   6      654.65      609.04     13.73 o 
   1   9   6      394.89      391.40     12.29 o 
   2   9   6      125.96      123.09     23.32 o 
   3   9   6      260.18      306.44     25.04 o 
   4   9   6       20.58       45.75     16.23 o 
  -5  10   6       17.69       30.58     15.08 o 
  -4  10   6       85.46      107.28     18.16 o 
  -3  10   6      419.87      439.02     24.98 o 
  -2  10   6      100.73       91.15     12.00 o 
  -1  10   6      592.59      623.18     15.61 o 
   0  10   6      112.07      106.80     18.53 o 
   1  10   6       19.60       19.06      6.87 o 
   2  10   6      229.30      236.03     25.29 o 
   3  10   6       46.61       41.28     16.63 o 
   4  10   6      198.50      173.82     23.14 o 
  -5  11   6       44.91       62.06     16.51 o 
  -4  11   6       13.79        0.62     22.45 o 
  -3  11   6      132.67      133.71     18.72 o 
  -2  11   6      365.64      353.74     16.74 o 
  -1  11   6       21.03       25.22      8.14 o 
   0  11   6       59.49       66.35      8.26 o 
   1  11   6      141.57      129.93      9.72 o 
   2  11   6      199.19      210.16     18.21 o 
   3  11   6        0.39       -7.34     13.81 o 
   4  11   6       57.16       41.98     17.15 o 
  -5  12   6        0.70      -14.01     14.01 o 
  -4  12   6       22.80       12.81     19.66 o 
  -3  12   6       27.95        0.59     15.52 o 
  -2  12   6       13.07        1.98     12.71 o 
  -1  12   6       51.81       50.27     16.03 o 
   0  12   6       29.21       32.55     14.06 o 
   1  12   6       84.09       92.03     10.27 o 
   2  12   6      111.39      105.44     16.23 o 
   3  12   6        0.46        7.76     15.94 o 
   4  12   6      129.18      137.01     21.64 o 
  -4  13   6        1.84        1.71     14.51 o 
  -3  13   6     1383.84     1326.91     40.81 o 
  -2  13   6       46.85       35.82     12.55 o 
  -1  13   6      128.07      127.51     13.03 o 
   0  13   6      129.33      118.36     10.59 o 
   1  13   6       12.63       16.71     10.97 o 
   2  13   6      175.09      196.31     18.67 o 
   3  13   6       30.21       36.80     16.63 o 
   4  13   6        2.21       21.42     15.02 o 
  -4  14   6        0.76       -1.76     15.07 o 
  -3  14   6        1.90        6.65     13.48 o 
  -2  14   6       48.46       59.75     15.76 o 
  -1  14   6       66.84       59.96     13.37 o 
   0  14   6        0.21        4.43      8.43 o 
   1  14   6      195.19      209.57     18.43 o 
   2  14   6       82.77       87.75     19.81 o 
   3  14   6        0.11       39.68     16.12 o 
   4  14   6        0.02      -14.28     14.28 o 
  -4  15   6       65.07       42.08     16.37 o 
  -3  15   6      380.66      368.25     24.00 o 
  -2  15   6       88.37       74.26     15.78 o 
  -1  15   6        0.03       12.91     11.33 o 
   0  15   6       49.94       68.55     10.57 o 
   1  15   6       55.06       53.14     15.28 o 
   2  15   6      469.13      371.99     27.07 o 
   3  15   6        0.88        7.49     18.71 o 
   4  15   6       17.14       19.46     14.24 o 
  -4  16   6       38.56       77.07     16.07 o 
  -3  16   6      232.05      231.35     26.64 o 
  -2  16   6        0.03      -11.74     13.16 o 
  -1  16   6      471.64      473.24     20.16 o 
   0  16   6       48.72       43.03     12.89 o 
   1  16   6      649.03      686.32     27.59 o 
   2  16   6      285.41      275.56     25.09 o 
   3  16   6        0.81       26.64     15.94 o 
  -4  17   6       58.21       75.99     16.89 o 
  -3  17   6       21.37       -9.13     13.60 o 
  -2  17   6       57.21       42.07     14.73 o 
  -1  17   6       21.07       21.33     12.60 o 
   0  17   6      115.20      122.13     16.15 o 
   1  17   6        4.17        4.61     13.45 o 
   2  17   6       51.33       56.06     17.50 o 
   3  17   6        1.24      -15.78     15.78 o 
  -4  18   6       32.51       51.59     14.07 o 
  -3  18   6        6.69        2.26     14.18 o 
  -2  18   6       29.08       23.22     14.39 o 
  -1  18   6      119.89      131.52     17.65 o 
   0  18   6       54.63       56.50     14.79 o 
   1  18   6       53.43       53.82     17.67 o 
   2  18   6      400.27      317.36     27.17 o 
   3  18   6        4.06       16.15     18.44 o 
  -4  19   6        0.01        1.06     13.41 o 
  -3  19   6       60.34       51.46     26.29 o 
  -2  19   6       12.93       36.63     14.19 o 
  -1  19   6       52.51       49.80     14.73 o 
   0  19   6        0.28        4.80     12.68 o 
   1  19   6       35.55       19.38     16.10 o 
   2  19   6       85.16       88.93     19.77 o 
   3  19   6        2.21       -8.07     13.97 o 
  -3  20   6       21.02       37.15     16.08 o 
  -2  20   6       34.02       38.48     21.77 o 
  -1  20   6       31.54       61.11     17.80 o 
   0  20   6       41.95       21.57     17.55 o 
   1  20   6        1.02       11.27     14.44 o 
   2  20   6      198.51      180.33     24.00 o 
   3  20   6       17.79       22.38     15.24 o 
  -3  21   6       10.20       27.73     18.18 o 
  -2  21   6        0.00       -5.30     15.90 o 
  -1  21   6       87.81      126.64     20.12 o 
   0  21   6       60.82       67.10     19.91 o 
   1  21   6        1.10      -14.82     14.82 o 
   2  21   6        1.23        2.90     15.17 o 
   3  21   6        1.00        9.82     17.15 o 
  -3  22   6       23.46       47.51     24.97 o 
  -2  22   6       34.34       34.22     17.24 o 
  -1  22   6      117.03      107.88     45.62 o 
   0  22   6        1.21        1.94     17.73 o 
   1  22   6        2.69       15.48     18.78 o 
   2  22   6        3.35        2.27     27.25 o 
  -2  23   6        1.91      -11.44     13.96 o 
  -1  23   6       56.10       52.47     28.04 o 
   0  23   6        2.24        9.07     18.18 o 
   1  23   6       39.69       -3.08     17.94 o 
   2  23   6        8.11      -17.54     22.87 o 
  -2  24   6        8.04       12.10     15.13 o 
  -1  24   6       35.00       72.33     17.16 o 
   0  24   6       16.68        0.95     19.85 o 
   1  24   6        2.07      -15.86     17.41 o 
   2  24   6        1.13       21.08     17.86 o 
  -2  25   6        0.45       43.57     16.14 o 
  -1  25   6       12.91       43.85     15.71 o 
   0  25   6        6.94        2.74     29.86 o 
   1  25   6        3.46      -13.70     19.05 o 
  -1  26   6       31.30       52.05     21.91 o 
   0  26   6        4.94       49.23     35.51 o 
  -5   1   7      126.54      133.17     29.68 o 
  -4   1   7        0.22      -11.27     11.27 o 
  -3   1   7       80.30       81.93     12.44 o 
  -2   1   7        3.50       -1.25      7.87 o 
  -1   1   7       56.84       55.46      6.52 o 
   0   1   7     1198.29     1111.73     25.47 o 
   1   1   7       64.38       68.63      8.24 o 
   2   1   7       44.62       44.13      9.88 o 
   3   1   7      259.47      226.36     17.89 o 
   4   1   7        0.16      -15.69     15.69 o 
  -5   2   7       18.23       89.44     28.14 o 
  -4   2   7        6.00       30.63     14.39 o 
  -3   2   7        2.42       -7.43      9.75 o 
  -2   2   7      185.35      175.83     10.37 o 
  -1   2   7      205.56      195.79     10.51 o 
   0   2   7        5.35       11.92      8.25 o 
   1   2   7      219.01      202.32     15.19 o 
   2   2   7       21.65       20.02     10.67 o 
   3   2   7      394.07      398.63     22.92 o 
   4   2   7        0.11       37.47     19.12 o 
  -5   3   7      176.28      231.25     34.40 o 
  -4   3   7        5.23       10.21     15.14 o 
  -3   3   7       20.53       40.85     11.28 o 
  -2   3   7        5.77       15.09      9.42 o 
  -1   3   7       25.95       17.85      6.18 o 
   0   3   7       11.33       17.36      8.42 o 
   1   3   7     1026.79     1046.53     30.58 o 
   2   3   7      336.43      352.17     17.12 o 
   3   3   7      454.44      466.21     27.29 o 
   4   3   7        1.52       -7.42     16.70 o 
  -5   4   7       16.55       46.56     54.33 o 
  -4   4   7        0.92       -3.14     13.48 o 
  -3   4   7      266.89      255.93     15.40 o 
  -2   4   7      594.78      589.78     15.33 o 
  -1   4   7     1078.64      955.40     15.68 o 
   0   4   7     1944.65     1966.89     22.88 o 
   1   4   7       49.28       54.02     10.98 o 
   2   4   7       26.57       20.55     17.14 o 
   3   4   7        7.22       -3.57     12.98 o 
   4   4   7       12.27       26.46     14.33 o 
  -5   5   7        4.44       46.80     49.09 o 
  -4   5   7       11.40       15.87     14.87 o 
  -3   5   7      321.15      327.33     16.47 o 
  -2   5   7     1097.72     1129.62     19.63 o 
  -1   5   7      220.81      219.28      9.46 o 
   0   5   7      945.06      902.40     17.21 o 
   1   5   7       24.69       24.11      8.65 o 
   2   5   7       36.03       27.61     11.14 o 
   3   5   7      116.51      111.53     17.02 o 
   4   5   7        0.19       23.05     16.50 o 
  -5   6   7      239.30      226.40     22.24 o 
  -4   6   7       15.49        7.85     14.68 o 
  -3   6   7       13.60        1.38     10.28 o 
  -2   6   7        1.48       12.28      8.19 o 
  -1   6   7        0.04        2.14      6.13 o 
   0   6   7       54.78       41.28      7.21 o 
   1   6   7       14.57       26.60      8.94 o 
   2   6   7      100.01       88.27     12.71 o 
   3   6   7      343.18      353.82     22.41 o 
   4   6   7       12.91       14.89     13.76 o 
  -5   7   7        1.23       -9.67     17.84 o 
  -4   7   7        0.58       -4.52     14.20 o 
  -3   7   7       17.09       25.13     11.97 o 
  -2   7   7        0.12       -7.37      7.80 o 
  -1   7   7        5.89        0.05      9.32 o 
   0   7   7      420.07      425.52     15.36 o 
   1   7   7      371.50      368.63     15.76 o 
   2   7   7        2.68        8.78     10.63 o 
   3   7   7        8.93       38.53     20.13 o 
   4   7   7        7.62       34.44     15.01 o 
  -5   8   7       28.95       41.48     15.87 o 
  -4   8   7        2.51        0.50     15.71 o 
  -3   8   7      456.60      507.54     25.33 o 
  -2   8   7      288.27      284.30     15.36 o 
  -1   8   7       26.44       25.40      8.71 o 
   0   8   7       27.92       16.57      9.04 o 
   1   8   7        0.01       -7.26      7.26 o 
   2   8   7       24.17       33.59     13.41 o 
   3   8   7      331.32      296.84     21.22 o 
   4   8   7        0.28       25.32     15.26 o 
  -5   9   7       20.34       21.00     15.30 o 
  -4   9   7      280.88      294.93     23.92 o 
  -3   9   7      672.29      699.68     28.14 o 
  -2   9   7       68.04       79.87     15.06 o 
  -1   9   7       10.41        2.14      8.39 o 
   0   9   7       17.61        5.10     11.47 o 
   1   9   7       56.63       68.38     13.81 o 
   2   9   7      511.47      511.20     23.52 o 
   3   9   7       88.46       93.34     15.06 o 
   4   9   7       27.54       53.10     21.93 o 
  -5  10   7        2.91       15.49     14.49 o 
  -4  10   7      345.84      384.56     26.24 o 
  -3  10   7      522.56      449.11     24.66 o 
  -2  10   7      231.32      220.55     15.01 o 
  -1  10   7       14.39        2.34      9.17 o 
   0  10   7       14.88       19.22      9.41 o 
   1  10   7      382.44      380.89     15.37 o 
   2  10   7      268.19      313.85     24.93 o 
   3  10   7       21.76       46.61     16.35 o 
   4  10   7        1.23       45.73     15.11 o 
  -4  11   7      195.38      204.76     27.61 o 
  -3  11   7      550.72      580.30     26.71 o 
  -2  11   7      123.35      117.12     13.65 o 
  -1  11   7        0.18        8.06      9.35 o 
   0  11   7      100.19       79.85     11.95 o 
   1  11   7      252.17      237.66     13.64 o 
   2  11   7      126.08      122.06     26.36 o 
   3  11   7        0.22       15.90     14.57 o 
   4  11   7       17.52       23.08     13.91 o 
  -4  12   7       46.83       31.64     15.83 o 
  -3  12   7      165.53      187.35     19.91 o 
  -2  12   7        6.39       -4.86     13.42 o 
  -1  12   7      132.74      133.20     13.06 o 
   0  12   7       61.56       53.63     13.94 o 
   1  12   7        0.02       13.45      9.36 o 
   2  12   7        0.36       13.26     12.91 o 
   3  12   7       60.82       55.50     16.89 o 
   4  12   7        8.66       18.11     15.79 o 
  -4  13   7       22.77       28.64     19.78 o 
  -3  13   7      146.32      120.19     18.22 o 
  -2  13   7        0.70        3.16     17.11 o 
  -1  13   7       76.91       86.91     15.57 o 
   0  13   7      110.31       94.08     13.08 o 
   1  13   7      669.32      637.99     19.73 o 
   2  13   7       38.66       24.68     13.34 o 
   3  13   7        5.83        3.61     21.57 o 
   4  13   7        6.40       39.15     24.41 o 
  -4  14   7       26.55       52.68     17.24 o 
  -3  14   7      147.76      111.81     17.48 o 
  -2  14   7        0.81        0.92     17.71 o 
  -1  14   7      187.01      180.27     27.18 o 
   0  14   7        5.71        1.68     11.08 o 
   1  14   7      625.15      614.27     26.04 o 
   2  14   7       58.04       73.40     17.98 o 
   3  14   7       25.41       37.14     16.31 o 
   4  14   7      119.41      157.97     33.73 o 
  -4  15   7      429.10      443.71     33.59 o 
  -3  15   7       16.91       24.93     17.12 o 
  -2  15   7        3.09        5.80     17.08 o 
  -1  15   7      455.12      475.33     24.32 o 
   0  15   7      270.85      274.70     17.91 o 
   1  15   7        9.92       28.74     14.21 o 
   2  15   7       77.29       63.73     18.34 o 
   3  15   7        9.27       34.25     15.30 o 
  -4  16   7      196.29      176.09     24.40 o 
  -3  16   7       32.49       28.46     17.75 o 
  -2  16   7      102.35      107.01     20.44 o 
  -1  16   7      143.74      153.29     18.65 o 
   0  16   7       10.07       13.60     11.96 o 
   1  16   7       60.76       29.20     13.87 o 
   2  16   7        2.34        5.49     15.26 o 
   3  16   7       14.76       24.70     20.85 o 
  -4  17   7       90.75      127.76     35.80 o 
  -3  17   7       20.48        3.04     17.19 o 
  -2  17   7       10.64        3.39     25.25 o 
  -1  17   7        0.23        6.89     13.59 o 
   0  17   7        4.83       -4.19     13.14 o 
   1  17   7       22.86       15.34     13.25 o 
   2  17   7      186.03      183.71     22.64 o 
   3  17   7        8.93       17.23     18.96 o 
  -4  18   7        1.07        7.30     16.63 o 
  -3  18   7        0.07       27.77     17.65 o 
  -2  18   7       33.54       32.24     21.71 o 
  -1  18   7        7.73       -0.36     13.27 o 
   0  18   7        0.75        4.70     12.11 o 
   1  18   7       10.57        3.75     14.82 o 
   2  18   7        0.14        2.78     15.85 o 
   3  18   7       43.04       31.14     14.80 o 
  -3  19   7       18.09        8.78     19.41 o 
  -2  19   7       30.68       36.59     20.85 o 
  -1  19   7      575.14      586.54     26.85 o 
   0  19   7       45.27       61.43     14.46 o 
   1  19   7       12.26       13.31     15.64 o 
   2  19   7       47.58       40.36     17.50 o 
   3  19   7       16.40       -5.55     15.48 o 
  -3  20   7       56.23       71.92     20.47 o 
  -2  20   7       86.42       96.32     21.59 o 
  -1  20   7       80.64       54.95     17.88 o 
   0  20   7       24.35       39.51     17.09 o 
   1  20   7       25.93       23.30     15.97 o 
   2  20   7       39.72       52.62     17.77 o 
  -3  21   7        7.65       10.47     18.82 o 
  -2  21   7        8.19       18.70     29.37 o 
  -1  21   7        4.81       11.95     15.16 o 
   0  21   7      120.73      126.21     20.70 o 
   1  21   7        1.51       -9.40     18.77 o 
   2  21   7       34.87       41.65     16.45 o 
  -3  22   7        0.00        3.60     19.51 o 
  -2  22   7        0.93       -2.57     15.82 o 
  -1  22   7        1.29      -14.58     14.58 o 
   0  22   7        0.37       22.31     20.16 o 
   1  22   7       16.17       39.19     19.34 o 
   2  22   7       33.97       13.60     25.73 o 
  -2  23   7        1.85       -9.70     14.31 o 
  -1  23   7        0.02       14.53     34.96 o 
   0  23   7        2.78       25.25     20.71 o 
   1  23   7       39.87       60.41     21.17 o 
   2  23   7       31.66       38.85     17.36 o 
  -2  24   7       30.55       54.93     16.53 o 
  -1  24   7       28.41       60.49     16.25 o 
   0  24   7       28.17       44.96     38.27 o 
   1  24   7       70.90       83.02     23.90 o 
  -1  25   7        9.14        1.37     24.07 o 
   0  25   7        0.31       23.36     28.37 o 
  -5   0   8       23.96       44.27     37.65 o 
  -4   0   8        8.42       14.79     19.52 o 
  -3   0   8     1550.28     1656.13     40.93 o 
  -2   0   8        0.07       -8.52     12.13 o 
  -1   0   8      182.74      160.84     28.39 o 
   0   0   8       59.27       75.89     18.90 o 
   1   0   8        7.26       14.93     15.74 o 
   2   0   8        0.70      -18.26     18.26 o 
   3   0   8      303.83      349.80     34.17 o 
   4   0   8        7.42       24.05     29.17 o 
  -5   1   8       66.58       70.57     32.72 o 
  -4   1   8       65.28       41.82     13.48 o 
  -3   1   8        6.62        4.07     11.30 o 
  -2   1   8      230.18      233.39     12.32 o 
  -1   1   8      321.83      310.36     13.97 o 
   0   1   8     1644.91     1581.78     30.72 o 
   1   1   8       26.34       12.70     11.44 o 
   2   1   8       15.86       21.60     14.71 o 
   3   1   8       85.86       68.09     18.71 o 
   4   1   8        0.19       -1.17     19.92 o 
  -5   2   8        4.39       20.86     34.00 o 
  -4   2   8       14.23       40.04     15.09 o 
  -3   2   8      144.17      124.32     13.85 o 
  -2   2   8        0.01       -3.59      7.75 o 
  -1   2   8      332.73      305.56     14.25 o 
   0   2   8      521.87      480.31     19.96 o 
   1   2   8       13.40       17.70     11.60 o 
   2   2   8       40.37       24.98     19.64 o 
   3   2   8        4.84        8.25     16.68 o 
   4   2   8       17.00        3.04     19.98 o 
  -5   3   8      362.55      399.86     62.58 o 
  -4   3   8        3.55       22.46     14.92 o 
  -3   3   8       38.29       28.83     10.68 o 
  -2   3   8      177.22      174.75     12.50 o 
  -1   3   8      220.23      207.12     12.63 o 
   0   3   8      344.59      321.69     15.83 o 
   1   3   8      198.79      221.90     17.13 o 
   2   3   8      120.17       99.88     17.21 o 
   3   3   8       22.69       15.70     16.39 o 
   4   3   8       49.01       83.04     22.38 o 
  -5   4   8      167.33      217.59     32.02 o 
  -4   4   8        2.45       -0.35     17.13 o 
  -3   4   8      216.63      228.19     18.04 o 
  -2   4   8       16.97       20.31      9.31 o 
  -1   4   8       36.53       22.36      8.88 o 
   0   4   8      170.76      158.35     11.43 o 
   1   4   8      271.97      271.45     18.40 o 
   2   4   8      474.87      504.74     25.25 o 
   3   4   8        2.15       18.17     16.02 o 
   4   4   8       75.66       92.48     22.91 o 
  -5   5   8       94.31      117.67     21.38 o 
  -4   5   8        0.78       -8.65     13.74 o 
  -3   5   8       48.11       38.56     11.54 o 
  -2   5   8      343.50      331.37     16.39 o 
  -1   5   8      102.04       95.71     10.71 o 
   0   5   8      490.75      467.38     17.97 o 
   1   5   8        9.64        8.21      9.20 o 
   2   5   8      118.84      135.66     18.85 o 
   3   5   8        0.77        3.54     15.79 o 
   4   5   8       22.61       48.82     26.27 o 
  -5   6   8       66.65       77.86     17.71 o 
  -4   6   8        5.93        6.78     14.41 o 
  -3   6   8      259.16      274.43     18.03 o 
  -2   6   8      318.92      293.55     16.17 o 
  -1   6   8      142.81      148.07     20.24 o 
   0   6   8      177.70      164.44     11.11 o 
   1   6   8       99.85       89.24     11.41 o 
   2   6   8      590.13      610.81     22.02 o 
   3   6   8      262.57      297.96     26.90 o 
   4   6   8       14.91       18.56     87.12 o 
  -5   7   8       13.24       15.48     13.63 o 
  -4   7   8       62.86       52.75     16.50 o 
  -3   7   8      161.64      156.76     17.58 o 
  -2   7   8      232.87      239.39     15.31 o 
  -1   7   8       22.79       23.73      9.62 o 
   0   7   8        4.04        0.01      7.85 o 
   1   7   8      130.76      143.27     13.17 o 
   2   7   8     2792.69     2858.19     45.02 o 
   3   7   8      297.88      311.45     27.52 o 
   4   7   8       27.70       47.07     21.20 o 
  -5   8   8       30.36       24.47     17.47 o 
  -4   8   8        0.86        0.98     17.02 o 
  -3   8   8      851.55      800.54     30.25 o 
  -2   8   8      298.21      270.41     19.26 o 
  -1   8   8      176.10      170.99     13.68 o 
   0   8   8       22.85        9.83      9.46 o 
   1   8   8       52.30       49.60     16.71 o 
   2   8   8     1722.21     1846.48     37.79 o 
   3   8   8       27.29       37.21     17.49 o 
   4   8   8        0.34       13.34     29.34 o 
  -4   9   8        0.89       15.37     17.78 o 
  -3   9   8      276.33      269.77     25.36 o 
  -2   9   8        7.72       -7.01     12.72 o 
  -1   9   8       11.54       13.45      9.87 o 
   0   9   8      357.16      364.13     16.81 o 
   1   9   8        1.85       -6.18      9.05 o 
   2   9   8      195.73      198.72     18.06 o 
   3   9   8       32.40       22.86     12.39 o 
   4   9   8        2.17      -18.02     18.02 o 
  -4  10   8      216.86      222.16     26.07 o 
  -3  10   8      110.19      146.22     22.70 o 
  -2  10   8       74.48       42.61     14.84 o 
  -1  10   8      211.79      222.92     23.35 o 
   0  10   8       13.76        2.34     10.06 o 
   1  10   8      433.44      450.28     17.66 o 
   2  10   8       31.31       44.48     13.47 o 
   3  10   8       32.00       -5.24     15.14 o 
   4  10   8        0.38        1.71     59.68 o 
  -4  11   8      522.67      481.58     48.07 o 
  -3  11   8       51.09       30.49     18.01 o 
  -2  11   8       13.85        7.22     13.89 o 
  -1  11   8        4.04       10.70     10.16 o 
   0  11   8      249.89      221.57     15.66 o 
   1  11   8      381.29      395.18     17.10 o 
   2  11   8      462.29      478.08     24.23 o 
   3  11   8       39.66       11.58     14.80 o 
   4  11   8       21.21       12.16     56.31 o 
  -4  12   8       50.65       17.42     26.17 o 
  -3  12   8      135.63      142.25     22.08 o 
  -2  12   8      136.47      138.07     18.02 o 
  -1  12   8      279.48      260.17     16.60 o 
   0  12   8       19.83        4.11     14.29 o 
   1  12   8     1508.23     1477.59     29.55 o 
   2  12   8       34.41       34.89     13.16 o 
   3  12   8        2.11       23.16     14.28 o 
  -4  13   8        5.92       -6.10     15.94 o 
  -3  13   8        0.78      -14.80     14.80 o 
  -2  13   8       34.47       42.38     15.25 o 
  -1  13   8       92.23       45.69     15.50 o 
   0  13   8        0.04        5.75     11.72 o 
   1  13   8      324.68      293.67     20.61 o 
   2  13   8       89.71       81.42     14.94 o 
   3  13   8       29.00       36.17     16.16 o 
  -4  14   8       84.13      114.53     21.22 o 
  -3  14   8        3.85        7.88     16.60 o 
  -2  14   8       16.06       26.26     21.46 o 
  -1  14   8      205.76      216.29     20.04 o 
   0  14   8      101.71      102.33     15.90 o 
   1  14   8       72.18       70.21     15.02 o 
   2  14   8        0.01       14.53     14.76 o 
   3  14   8       34.54       33.67     15.28 o 
  -4  15   8      411.49      379.43     31.62 o 
  -3  15   8       10.43        2.00     16.98 o 
  -2  15   8       62.68       48.22     17.56 o 
  -1  15   8      124.81      115.07     17.29 o 
   0  15   8       52.05       64.28     13.30 o 
   1  15   8      552.19      601.15     26.85 o 
   2  15   8        0.42       15.54     14.68 o 
   3  15   8       11.11       13.85     14.66 o 
  -4  16   8       41.37       61.78     25.90 o 
  -3  16   8        0.25      -16.66     16.66 o 
  -2  16   8       13.58      -13.63     15.38 o 
  -1  16   8       22.40       31.55     14.53 o 
   0  16   8       11.78       25.26     11.54 o 
   1  16   8      563.52      564.39     26.23 o 
   2  16   8       19.82       21.94     20.01 o 
   3  16   8        0.69       31.13     13.65 o 
  -3  17   8        9.83       -0.79     27.84 o 
  -2  17   8       63.94       72.33     19.17 o 
  -1  17   8      377.33      325.45     22.20 o 
   0  17   8        2.27        5.70     12.57 o 
   1  17   8      131.39      164.72     18.88 o 
   2  17   8        9.30       31.60     20.90 o 
   3  17   8       20.41       55.22     14.68 o 
  -3  18   8        0.08       -2.12     17.12 o 
  -2  18   8        1.00        3.24     15.84 o 
  -1  18   8       46.74       44.12     15.27 o 
   0  18   8       27.95       43.48     14.44 o 
   1  18   8       14.15       26.68     14.10 o 
   2  18   8        2.54        3.83     20.25 o 
   3  18   8        8.15       52.70     26.14 o 
  -3  19   8       10.58       37.78     18.79 o 
  -2  19   8       33.18       28.39     18.39 o 
  -1  19   8        1.70        9.72     13.69 o 
   0  19   8       62.34       68.94     18.70 o 
   1  19   8       86.41       84.21     19.00 o 
   2  19   8       15.80       53.05     28.90 o 
  -3  20   8        0.46      -10.36     15.17 o 
  -2  20   8       18.13       13.19     16.79 o 
  -1  20   8        0.90      -10.95     17.46 o 
   0  20   8       43.62       76.89     23.08 o 
   1  20   8        2.63        7.58     16.00 o 
   2  20   8        0.19       -4.41     25.70 o 
  -2  21   8       11.75       30.53     16.70 o 
  -1  21   8       63.08       52.64     17.21 o 
   0  21   8       14.86       36.82     18.38 o 
   1  21   8       90.88       83.88     23.80 o 
   2  21   8       85.90       72.30     17.44 o 
  -2  22   8       31.96       55.05     19.06 o 
  -1  22   8        5.12       10.36     15.23 o 
   0  22   8       21.87       36.43     16.80 o 
   1  22   8       81.07       74.99     23.11 o 
  -2  23   8       54.70       34.99     18.07 o 
  -1  23   8       12.83       12.31     22.49 o 
   0  23   8       22.56       41.77     25.59 o 
   1  23   8       30.06       28.83     28.41 o 
  -1  24   8        4.37       32.77     14.22 o 
   0  24   8        7.47       41.08     17.36 o 
  -5   1   9       14.94       70.21     34.38 o 
  -4   1   9       23.59       23.38     18.81 o 
  -3   1   9       19.98       19.98     13.16 o 
  -2   1   9      225.58      217.72     15.97 o 
  -1   1   9      136.83      123.18     12.19 o 
   0   1   9       15.04       24.47     11.71 o 
   1   1   9        5.66       -5.97     18.05 o 
   2   1   9        5.20       38.70     15.99 o 
   3   1   9        0.12      -15.33     15.33 o 
   4   1   9       52.84       40.37     22.04 o 
  -5   2   9        2.33       32.20     33.73 o 
  -4   2   9       18.17        4.43     13.60 o 
  -3   2   9       19.99       43.27     12.04 o 
  -2   2   9        1.15       -3.94     10.20 o 
  -1   2   9       59.67       54.56     12.28 o 
   0   2   9      232.18      220.19     17.58 o 
   1   2   9      298.57      281.39     19.91 o 
   2   2   9      100.83       93.11     18.23 o 
   3   2   9      147.90      212.10     28.57 o 
   4   2   9        0.15      -26.96     28.19 o 
  -5   3   9        0.04       33.37     35.19 o 
  -4   3   9        1.08       25.07     17.08 o 
  -3   3   9       24.09       18.68     10.32 o 
  -2   3   9       39.78       55.74     13.34 o 
  -1   3   9       31.65       29.48     10.87 o 
   0   3   9      127.69      133.66     16.09 o 
   1   3   9       29.52        5.38     12.93 o 
   2   3   9       27.05       26.54     15.53 o 
   3   3   9       64.03       37.40     18.16 o 
   4   3   9       11.15       32.97     22.10 o 
  -5   4   9        0.02       13.32     33.41 o 
  -4   4   9       29.24       59.43     24.38 o 
  -3   4   9       13.50        2.34     11.12 o 
  -2   4   9        0.01       -9.85      9.85 o 
  -1   4   9       28.45       46.27     11.36 o 
   0   4   9       43.08       41.57     11.82 o 
   1   4   9       26.67       29.24     13.77 o 
   2   4   9       64.57       57.35     20.34 o 
   3   4   9        0.05       -4.98     15.43 o 
   4   4   9       19.63       39.38     18.97 o 
  -5   5   9       47.76       49.01     21.99 o 
  -4   5   9       90.75      104.99     20.83 o 
  -3   5   9       11.39       -3.25     10.85 o 
  -2   5   9       13.83       18.61     12.30 o 
  -1   5   9      206.51      189.16     16.57 o 
   0   5   9        2.27        7.40     10.55 o 
   1   5   9       24.37       11.25     13.04 o 
   2   5   9      179.11      169.67     19.50 o 
   3   5   9       18.44       21.98     18.37 o 
   4   5   9        1.27       41.68     23.93 o 
  -4   6   9       82.07       79.98     20.30 o 
  -3   6   9        2.92        4.33     12.04 o 
  -2   6   9       33.13       16.55     11.38 o 
  -1   6   9       99.30      100.81     14.85 o 
   0   6   9        1.47        9.68     10.45 o 
   1   6   9      175.70      168.07     17.78 o 
   2   6   9        0.26       -5.29     13.42 o 
   3   6   9       36.92       64.65     20.17 o 
   4   6   9        6.09       39.67     27.12 o 
  -4   7   9        1.04       30.32     25.03 o 
  -3   7   9      404.28      371.16     36.24 o 
  -2   7   9      157.83      162.26     15.78 o 
  -1   7   9      222.27      211.72     17.47 o 
   0   7   9      100.72       90.79     13.24 o 
   1   7   9       20.77       31.57     18.10 o 
   2   7   9        1.13        3.33     15.72 o 
   3   7   9       14.16       37.37     17.99 o 
   4   7   9        9.26        3.15     20.26 o 
  -4   8   9      172.04      177.58     33.02 o 
  -3   8   9       39.94       49.57     15.88 o 
  -2   8   9        1.16        2.08     13.83 o 
  -1   8   9      245.68      240.34     15.53 o 
   0   8   9      258.05      261.91     18.68 o 
   1   8   9       71.36       96.21     16.31 o 
   2   8   9       88.66       77.03     18.55 o 
   3   8   9        3.45        9.86     24.36 o 
   4   8   9        0.22       -0.49     20.87 o 
  -4   9   9        2.70        3.24     23.31 o 
  -3   9   9       47.13       41.65     17.87 o 
  -2   9   9        0.29       10.49     13.13 o 
  -1   9   9      119.45      116.88     13.71 o 
   0   9   9      399.16      397.36     20.02 o 
   1   9   9      202.59      202.46     23.95 o 
   2   9   9      222.75      192.65     23.07 o 
   3   9   9      154.43      171.45     23.85 o 
  -4  10   9        0.45       -6.02     16.37 o 
  -3  10   9       37.99       23.06     17.27 o 
  -2  10   9        0.43        0.75     13.75 o 
  -1  10   9        1.22       13.19     12.16 o 
   0  10   9       59.72       70.37     12.63 o 
   1  10   9      128.95      132.09     17.56 o 
   2  10   9       11.47        3.82     18.64 o 
   3  10   9       74.49       95.34     30.97 o 
  -4  11   9       11.99        2.61     16.93 o 
  -3  11   9       99.96      116.70     22.09 o 
  -2  11   9        6.29       -3.41     13.07 o 
  -1  11   9        2.16        8.16     10.90 o 
   0  11   9       25.94       34.76     12.28 o 
   1  11   9      426.23      466.89     21.46 o 
   2  11   9       46.18       41.67     16.72 o 
   3  11   9      116.83       94.17     23.74 o 
  -4  12   9      142.65      149.57     24.22 o 
  -3  12   9      216.68      204.95     25.13 o 
  -2  12   9       41.81       51.31     16.70 o 
  -1  12   9       22.01        6.13     13.54 o 
   0  12   9        6.71       11.74     12.21 o 
   1  12   9        0.01        2.77      9.53 o 
   2  12   9      152.90      118.23     20.82 o 
   3  12   9        9.04       46.99     21.52 o 
  -4  13   9       15.49        0.99     16.14 o 
  -3  13   9       23.76       48.66     18.84 o 
  -2  13   9      138.20      137.95     17.98 o 
  -1  13   9        3.31       -5.58     13.32 o 
   0  13   9       63.47       27.43     18.30 o 
   1  13   9        3.80        4.81     12.22 o 
   2  13   9       79.76       63.37     18.77 o 
   3  13   9        2.15        3.16     16.61 o 
  -4  14   9      207.72      173.89     24.69 o 
  -3  14   9       37.56       44.26     18.98 o 
  -2  14   9       29.06       34.31     14.40 o 
  -1  14   9       27.01       37.34     14.71 o 
   0  14   9      368.54      378.24     19.81 o 
   1  14   9      143.22      121.28     16.93 o 
   2  14   9       33.27       31.68     16.19 o 
   3  14   9        0.49       14.23     15.38 o 
  -4  15   9       68.37       63.38     17.86 o 
  -3  15   9        2.29       18.53     18.17 o 
  -2  15   9       58.69       69.88     18.91 o 
  -1  15   9        0.97      -12.25     12.25 o 
   0  15   9       56.54       63.37     16.08 o 
   1  15   9        0.00        2.69     24.70 o 
   2  15   9        3.12       42.23     22.60 o 
   3  15   9        0.50       26.37     16.06 o 
  -3  16   9       42.80       36.32     18.75 o 
  -2  16   9       50.24       27.29     21.51 o 
  -1  16   9      168.17      169.35     20.16 o 
   0  16   9        7.01       28.58     11.49 o 
   1  16   9      134.47      157.22     18.52 o 
   2  16   9        0.00       21.49     14.56 o 
   3  16   9        5.55      -17.15     17.15 o 
  -3  17   9        1.65      -12.23     20.09 o 
  -2  17   9        1.05       27.20     21.60 o 
  -1  17   9        0.56       -3.32     12.94 o 
   0  17   9       11.46       11.10     13.14 o 
   1  17   9       12.53        6.63     14.85 o 
   2  17   9        7.60        2.95     14.16 o 
  -3  18   9        4.55       11.60     25.71 o 
  -2  18   9        0.74       -4.44     22.23 o 
  -1  18   9      148.05      144.97     18.27 o 
   0  18   9        0.02        5.41     12.75 o 
   1  18   9        6.16       22.54     13.14 o 
   2  18   9        1.11        7.08     14.41 o 
  -3  19   9        0.27       -2.75     14.56 o 
  -2  19   9        0.05        5.73     22.71 o 
  -1  19   9       11.31        8.10     15.34 o 
   0  19   9       10.48       15.73     16.41 o 
   1  19   9       58.25       67.08     17.90 o 
   2  19   9        6.21       -5.24     23.42 o 
  -2  20   9       56.91       28.79     25.97 o 
  -1  20   9        0.09      -12.89     12.89 o 
   0  20   9       22.03       28.22     24.51 o 
   1  20   9       21.02       45.09     19.77 o 
   2  20   9        7.29       11.13     14.99 o 
  -2  21   9       40.32       53.12     19.80 o 
  -1  21   9        0.82        4.11     14.25 o 
   0  21   9        0.11       43.77     28.64 o 
   1  21   9        1.55       43.75     20.44 o 
  -2  22   9        0.01      -10.56     14.43 o 
  -1  22   9        7.38       17.83     14.43 o 
   0  22   9       26.55       39.88     25.78 o 
   1  22   9        0.03        2.54     20.68 o 
  -1  23   9        1.71       34.36     15.03 o 
   0  23   9        2.58       41.87     17.00 o 
  -4   0  10       14.35       32.89     29.01 o 
  -3   0  10       31.37       29.52     12.59 o 
  -2   0  10       99.34      146.98     19.91 o 
  -1   0  10       40.72       44.99     16.07 o 
   0   0  10      172.42      159.13     25.01 o 
   1   0  10        9.82       23.72     30.16 o 
   2   0  10      334.85      278.07     31.98 o 
   3   0  10      232.22      215.11     46.00 o 
  -4   1  10       50.72       38.72     51.21 o 
  -3   1  10      149.82      162.26     15.48 o 
  -2   1  10        1.41        6.40     10.47 o 
  -1   1  10      131.59      125.06     14.83 o 
   0   1  10        1.84        4.98     12.60 o 
   1   1  10        0.66       14.13     14.31 o 
   2   1  10       60.54       40.38     15.60 o 
   3   1  10       12.44       32.30     18.46 o 
  -4   2  10        3.79       54.58     12.37 o 
  -3   2  10       52.37       58.20     12.84 o 
  -2   2  10       27.86       12.78     10.85 o 
  -1   2  10       28.39       18.47     11.43 o 
   0   2  10        9.08       -5.71     12.34 o 
   1   2  10       11.63       19.03     14.25 o 
   2   2  10       69.39       59.22     16.20 o 
   3   2  10        3.93        0.50     36.45 o 
  -4   3  10        5.61       20.22     32.50 o 
  -3   3  10      177.59      162.43     17.74 o 
  -2   3  10       14.83        8.21     11.33 o 
  -1   3  10       75.49       57.03     12.93 o 
   0   3  10       71.85       66.99     15.14 o 
   1   3  10        0.03      -13.43     13.43 o 
   2   3  10      132.60       77.39     17.00 o 
   3   3  10        4.77        4.25     17.45 o 
  -4   4  10      121.58      135.41     26.53 o 
  -3   4  10      211.57      222.66     19.80 o 
  -2   4  10        6.85       12.46     12.74 o 
  -1   4  10       51.47       55.40     12.73 o 
   0   4  10        9.15       36.02     13.72 o 
   1   4  10       80.47       80.92     16.75 o 
   2   4  10      323.99      343.44     23.55 o 
   3   4  10       11.01       72.44     19.69 o 
  -4   5  10        5.21        4.78     37.97 o 
  -3   5  10        0.44       15.56     16.51 o 
  -2   5  10      181.24      156.97     17.63 o 
  -1   5  10      513.13      503.56     22.39 o 
   0   5  10      148.56      153.36     16.29 o 
   1   5  10       28.86       28.11     14.65 o 
   2   5  10      129.57      106.76     17.52 o 
   3   5  10        2.52      -17.85     17.85 o 
  -4   6  10       46.41       40.77     20.00 o 
  -3   6  10        9.69       46.36     17.51 o 
  -2   6  10       16.48       15.03     18.26 o 
  -1   6  10      767.62      756.50     25.81 o 
   0   6  10        3.64       -3.26     11.46 o 
   1   6  10        2.03      -12.20     12.74 o 
   2   6  10       89.34       96.40     19.78 o 
   3   6  10       11.68        6.06     15.78 o 
  -4   7  10      134.48      148.77     27.31 o 
  -3   7  10        5.28       11.44     13.49 o 
  -2   7  10        8.17       11.42     10.63 o 
  -1   7  10        0.00        5.17     13.25 o 
   0   7  10      285.46      269.37     18.90 o 
   1   7  10      201.02      228.16     20.25 o 
   2   7  10        4.27       24.99     16.14 o 
   3   7  10        0.07       23.73     18.76 o 
  -4   8  10       85.02       85.56     22.76 o 
  -3   8  10       12.77       -8.24     15.95 o 
  -2   8  10       55.26       50.33     24.53 o 
  -1   8  10       97.71       82.31     15.78 o 
   0   8  10      906.36      875.95     26.97 o 
   1   8  10       79.99       93.10     16.33 o 
   2   8  10       10.40        5.88     20.11 o 
   3   8  10        0.80      -13.55     13.55 o 
  -4   9  10       13.91       43.63     19.92 o 
  -3   9  10       23.13       -5.40     22.41 o 
  -2   9  10       17.74       36.49     16.60 o 
  -1   9  10       51.64       41.00     13.87 o 
   0   9  10      808.59      842.28     26.79 o 
   1   9  10      148.05      150.72     18.74 o 
   2   9  10        0.01        6.47     14.85 o 
   3   9  10        3.19       10.48     16.35 o 
  -4  10  10      183.30      167.85     28.26 o 
  -3  10  10       57.23       78.70     26.51 o 
  -2  10  10       35.65       27.41     15.61 o 
  -1  10  10       54.78       42.15     14.13 o 
   0  10  10        0.34        7.82     12.28 o 
   1  10  10      203.36      175.13     19.18 o 
   2  10  10      126.52      170.48     23.19 o 
   3  10  10       58.85       81.22     27.38 o 
  -4  11  10       91.88       66.56     21.65 o 
  -3  11  10       46.13       61.42     23.73 o 
  -2  11  10        6.62       -9.87     21.35 o 
  -1  11  10       28.91       22.78     12.75 o 
   0  11  10      315.12      306.95     19.78 o 
   1  11  10     1385.57     1544.87     69.99 o 
   2  11  10       65.22       47.79     16.68 o 
   3  11  10        4.66      -28.45     28.45 o 
  -4  12  10      221.05      205.23     25.31 o 
  -3  12  10        0.02      -25.84     40.03 o 
  -2  12  10       23.68       37.58     16.50 o 
  -1  12  10       80.27       93.21     19.92 o 
   0  12  10      530.76      542.71     23.80 o 
   1  12  10      609.24      688.21     34.41 o 
   2  12  10        8.73        3.72     14.50 o 
   3  12  10        7.32       30.39     29.66 o 
  -4  13  10       59.67       35.52     17.39 o 
  -3  13  10        4.68       39.47     17.70 o 
  -2  13  10       18.39       22.98     16.20 o 
  -1  13  10        9.31       24.86     18.17 o 
   0  13  10      355.49      391.81     23.57 o 
   1  13  10       80.80       59.06     18.26 o 
   2  13  10       53.70       66.15     23.93 o 
   3  13  10        0.02        9.51     15.17 o 
  -3  14  10        0.73       18.53     18.21 o 
  -2  14  10      174.79      186.74     24.28 o 
  -1  14  10        5.93       21.97     20.92 o 
   0  14  10        2.68      -15.08     22.69 o 
   1  14  10       53.42       15.56     15.47 o 
   2  14  10        6.52       27.48     15.19 o 
  -3  15  10        9.57       -9.10     16.67 o 
  -2  15  10       47.48       65.65     18.63 o 
  -1  15  10        0.01       -5.12     15.42 o 
   0  15  10       17.38       30.65     24.55 o 
   1  15  10      213.24      240.04     27.27 o 
   2  15  10       26.40       98.88     25.05 o 
  -3  16  10        7.24        2.98     17.24 o 
  -2  16  10       13.13        7.94     20.00 o 
  -1  16  10        1.58        4.02     19.77 o 
   0  16  10        8.65       24.70     17.22 o 
   1  16  10       18.34       16.85     18.75 o 
   2  16  10       12.42       28.18     21.00 o 
  -3  17  10        0.42      -10.70     30.58 o 
  -2  17  10      303.59      300.85     29.80 o 
  -1  17  10        3.21      -12.01     14.03 o 
   0  17  10        0.74       -9.89     25.45 o 
   1  17  10       34.38       50.13     18.20 o 
   2  17  10        0.01        1.03     20.91 o 
  -3  18  10       20.90       -2.51     36.80 o 
  -2  18  10        7.45        2.31     26.72 o 
  -1  18  10        0.25        0.90     18.77 o 
   0  18  10        1.63      -15.96     20.68 o 
   1  18  10        2.05       14.56     21.99 o 
   2  18  10       12.93       20.31     26.15 o 
  -2  19  10        0.01       20.32     16.14 o 
  -1  19  10        0.30        3.78     13.90 o 
   0  19  10       13.98       90.77     24.49 o 
   1  19  10        6.37        8.21     28.08 o 
  -2  20  10       76.25       77.95     22.42 o 
  -1  20  10        2.20       -1.20     12.76 o 
   0  20  10        4.59       31.57     14.51 o 
   1  20  10        5.63       11.98     37.37 o 
  -1  21  10        0.04       15.58     13.96 o 
   0  21  10        0.07       11.29     13.99 o 
   0  22  10        3.14        9.61     21.59 o 
  -4   1  11        5.28       21.75     13.20 o 
  -3   1  11       22.52       34.12      9.92 o 
  -2   1  11        0.56       -7.67     10.53 o 
  -1   1  11       33.45       27.08     12.94 o 
   0   1  11        6.47       13.01     13.59 o 
   1   1  11        0.04        6.98     13.30 o 
   2   1  11       21.12        4.79     14.04 o 
   3   1  11        2.30       -4.56     16.86 o 
  -4   2  11        4.00       -1.37     11.43 o 
  -3   2  11       49.58       51.60     11.35 o 
  -2   2  11        0.76       24.16     10.14 o 
  -1   2  11       26.02       25.27     12.80 o 
   0   2  11      197.42      190.68     19.34 o 
   1   2  11      111.53       83.97     16.32 o 
   2   2  11       62.31       57.79     16.47 o 
   3   2  11        0.86       -4.84     17.32 o 
  -4   3  11       44.28       49.59     19.52 o 
  -3   3  11       37.86       47.09     13.59 o 
  -2   3  11       46.35       72.96     13.23 o 
  -1   3  11      214.10      206.82     17.89 o 
   0   3  11       46.50       57.66     15.73 o 
   1   3  11       99.58      110.06     21.47 o 
   2   3  11       50.21       38.78     15.68 o 
   3   3  11        3.45        3.05     21.79 o 
  -4   4  11       56.28       25.44     26.63 o 
  -3   4  11       95.29      111.37     16.87 o 
  -2   4  11       58.94       66.72     13.16 o 
  -1   4  11      104.31      112.65     17.31 o 
   0   4  11       22.88       20.91     14.14 o 
   1   4  11       38.08       14.14     13.74 o 
   2   4  11        3.51       12.63     14.90 o 
   3   4  11        0.00       -2.25     21.34 o 
  -4   5  11       67.85       63.33     20.33 o 
  -3   5  11        3.13       16.73     14.19 o 
  -2   5  11        1.38        5.31     11.79 o 
  -1   5  11      599.96      606.13     24.35 o 
   0   5  11        3.71        0.30     12.56 o 
   1   5  11        1.50        7.18     12.84 o 
   2   5  11      451.39      432.17     27.34 o 
   3   5  11        2.92       -3.06     14.72 o 
  -4   6  11       12.07       42.79     19.56 o 
  -3   6  11        1.29       10.66     16.49 o 
  -2   6  11       60.33       67.00     14.28 o 
  -1   6  11       66.10       60.78     13.53 o 
   0   6  11       38.06       37.47     13.63 o 
   1   6  11       98.25       98.33     24.18 o 
   2   6  11       77.78       60.92     18.28 o 
   3   6  11        2.05        2.14     13.95 o 
  -4   7  11        0.64        2.47     16.70 o 
  -3   7  11       10.68       30.22     15.51 o 
  -2   7  11        3.42      -22.78     22.78 o 
  -1   7  11      174.50      171.95     16.17 o 
   0   7  11      279.87      311.66     20.01 o 
   1   7  11        1.55      -11.95     16.27 o 
   2   7  11        1.10       25.60     17.70 o 
   3   7  11        6.01      -14.77     15.99 o 
  -4   8  11        8.32      -15.34     15.34 o 
  -3   8  11        3.12       27.17     15.20 o 
  -2   8  11       16.45        3.15     14.42 o 
  -1   8  11       77.37       70.24     13.80 o 
   0   8  11      129.62      146.35     16.18 o 
   1   8  11      267.19      245.75     26.40 o 
   2   8  11        0.41      -11.29     15.72 o 
   3   8  11        0.32       22.13     16.71 o 
  -4   9  11      167.90      205.97     44.06 o 
  -3   9  11       53.24       69.84     29.67 o 
  -2   9  11       31.17       13.30     15.25 o 
  -1   9  11       55.06       42.79     13.60 o 
   0   9  11      317.36      372.90     27.48 o 
   1   9  11      595.31      591.48     27.83 o 
   2   9  11       45.22       19.88     16.98 o 
   3   9  11        4.48       13.39     21.25 o 
  -4  10  11       90.27       92.69     20.79 o 
  -3  10  11       41.84       68.49     21.28 o 
  -2  10  11      123.34      131.42     20.46 o 
  -1  10  11      214.10      253.54     20.51 o 
   0  10  11       54.13       34.13     15.22 o 
   1  10  11      324.81      344.49     23.78 o 
   2  10  11        0.36       -0.77     15.43 o 
   3  10  11        0.19       -1.52     26.95 o 
  -3  11  11       86.80       59.64     23.24 o 
  -2  11  11       30.14       25.77     28.02 o 
  -1  11  11        4.99       25.88     16.35 o 
   0  11  11      435.31      438.31     22.68 o 
   1  11  11        9.20       -2.37     13.42 o 
   2  11  11        2.82      -12.10     18.74 o 
  -3  12  11        7.19       14.41     18.02 o 
  -2  12  11      116.98       91.03     19.50 o 
  -1  12  11        1.85       -3.98     20.19 o 
   0  12  11        1.16        0.27     10.57 o 
   1  12  11       50.97       58.08     18.41 o 
   2  12  11        1.62      -11.56     13.31 o 
  -3  13  11        2.22      -20.27     39.26 o 
  -2  13  11       18.01       45.03     19.33 o 
  -1  13  11        3.65       12.46     15.88 o 
   0  13  11      145.24      125.54     15.97 o 
   1  13  11        3.15       20.16     15.35 o 
   2  13  11        2.08       21.63     14.50 o 
  -3  14  11        2.01       19.29     20.47 o 
  -2  14  11       58.60       56.54     18.81 o 
  -1  14  11        1.68       12.48     15.96 o 
   0  14  11       12.03       18.98     14.00 o 
   1  14  11       31.42       52.16     18.97 o 
   2  14  11        0.54       14.00     14.58 o 
  -3  15  11        0.65       18.10     23.72 o 
  -2  15  11      115.29      129.37     31.13 o 
  -1  15  11        3.44       16.84     17.21 o 
   0  15  11       48.29       66.11     14.10 o 
   1  15  11        0.64       -9.20     20.42 o 
   2  15  11       17.72       54.19     49.69 o 
  -3  16  11        1.68       52.19     43.36 o 
  -2  16  11        1.60       51.87     21.35 o 
  -1  16  11       15.84       36.96     17.47 o 
   0  16  11      177.09      231.18     28.35 o 
   1  16  11      177.91      174.07     23.35 o 
   2  16  11        1.24       13.30     32.10 o 
  -2  17  11        0.05       34.49     19.06 o 
  -1  17  11        0.22       44.50     35.31 o 
   0  17  11        5.00       19.07     16.93 o 
   1  17  11        4.29       20.85     15.44 o 
  -2  18  11        7.80        1.31     17.99 o 
  -1  18  11        2.52       28.47     15.97 o 
   0  18  11       19.17       47.98     24.00 o 
   1  18  11       35.96       88.13     35.10 o 
  -2  19  11       31.88       56.38     21.36 o 
  -1  19  11        0.68       16.47     15.15 o 
   0  19  11       59.99       28.32     42.33 o 
   1  19  11        6.86       15.41     38.82 o 
  -1  20  11        0.28       -0.39     27.12 o 
   0  20  11       27.04       58.91     24.01 o 
  -4   0  12      116.94      183.92     23.16 o 
  -3   0  12       26.99       12.59     12.22 o 
  -2   0  12      156.28      164.60     30.73 o 
  -1   0  12       10.22        5.45     17.33 o 
   0   0  12       61.64       63.65     21.25 o 
   1   0  12       12.49       47.63     20.23 o 
   2   0  12       72.25       24.96     22.22 o 
   3   0  12        0.01       54.84     26.95 o 
  -4   1  12        1.21       17.91     12.81 o 
  -3   1  12        5.51       15.42      8.94 o 
  -2   1  12        1.98       -0.31      9.44 o 
  -1   1  12        9.56       12.15     18.00 o 
   0   1  12        0.81       -1.57     14.27 o 
   1   1  12      175.14      150.77     19.29 o 
   2   1  12        2.60       -9.50     13.80 o 
   3   1  12       13.40       36.04     21.55 o 
  -4   2  12       15.89       23.73      9.58 o 
  -3   2  12        9.85       -9.42      9.56 o 
  -2   2  12      108.29      123.99     15.29 o 
  -1   2  12       41.54       47.99     14.03 o 
   0   2  12        0.00       14.76     13.07 o 
   1   2  12        8.74      -12.09     12.89 o 
   2   2  12        0.64       11.72     17.57 o 
   3   2  12       31.28       35.01     15.01 o 
  -4   3  12        0.00       17.48     13.28 o 
  -3   3  12        0.03       46.28     11.51 o 
  -2   3  12      109.68      139.23     15.07 o 
  -1   3  12      140.46      129.61     15.16 o 
   0   3  12       12.13       19.43     15.73 o 
   1   3  12        3.49        0.40     13.15 o 
   2   3  12       45.34       36.45     15.71 o 
   3   3  12        3.25       13.26     18.64 o 
  -4   4  12       47.43       40.94     18.74 o 
  -3   4  12       22.12       11.37     20.55 o 
  -2   4  12        1.61        2.66     10.51 o 
  -1   4  12      221.51      243.70     24.27 o 
   0   4  12       19.02       19.18     12.93 o 
   1   4  12       27.49       22.40     13.87 o 
   2   4  12        1.65       -1.61     23.08 o 
   3   4  12        0.69       15.79     31.56 o 
  -4   5  12        5.20       55.13     18.51 o 
  -3   5  12        0.22       14.14     13.42 o 
  -2   5  12       41.35       37.51     11.85 o 
  -1   5  12      386.36      424.53     22.64 o 
   0   5  12       75.00       80.82     15.81 o 
   1   5  12        1.47       16.78     13.45 o 
   2   5  12        0.72       -5.84     19.78 o 
  -4   6  12       41.05       46.95     35.04 o 
  -3   6  12        0.90      -12.57     12.57 o 
  -2   6  12      231.74      233.08     18.47 o 
  -1   6  12        0.07       -2.72     10.16 o 
   0   6  12       24.50       22.53     13.46 o 
   1   6  12        0.00        9.22     12.87 o 
   2   6  12        1.35        9.29     30.66 o 
  -3   7  12       20.55       26.52     16.79 o 
  -2   7  12        5.28      -13.70     13.70 o 
  -1   7  12      245.72      226.55     18.26 o 
   0   7  12       13.63        7.48     12.60 o 
   1   7  12       57.53       52.75     15.67 o 
   2   7  12       13.23       13.94     23.25 o 
  -3   8  12        0.02      -14.93     36.43 o 
  -2   8  12        0.15       10.18     15.23 o 
  -1   8  12       91.25      100.98     14.52 o 
   0   8  12      134.54      107.23     18.54 o 
   1   8  12        2.89       16.15     13.42 o 
   2   8  12       29.05       65.80     20.34 o 
  -3   9  12       39.56       26.91     14.02 o 
  -2   9  12        6.04       16.54     15.57 o 
  -1   9  12      196.69      201.82     18.19 o 
   0   9  12        0.01        9.92     11.50 o 
   1   9  12       12.07        7.76     13.15 o 
   2   9  12        1.49       -3.49     15.34 o 
  -3  10  12        0.55       -7.24     29.21 o 
  -2  10  12       67.20       51.13     18.62 o 
  -1  10  12       45.79       53.49     13.10 o 
   0  10  12        7.99        0.17     11.86 o 
   1  10  12       76.99       47.98     15.04 o 
   2  10  12       40.34       36.90     17.43 o 
  -3  11  12        1.94       -0.31     18.89 o 
  -2  11  12       20.50       17.48     16.89 o 
  -1  11  12        0.10        1.61     13.63 o 
   0  11  12       10.72        6.31     11.40 o 
   1  11  12       16.85       -1.96     13.81 o 
   2  11  12        0.32       -7.45     15.45 o 
  -3  12  12        0.00      -12.83     19.71 o 
  -2  12  12       15.52        5.63     16.34 o 
  -1  12  12       16.66       26.91     16.53 o 
   0  12  12       25.85       23.19     14.64 o 
   1  12  12       10.57       37.49     17.44 o 
   2  12  12       29.38       76.47     18.44 o 
  -3  13  12        7.97        6.40     22.63 o 
  -2  13  12        8.66        2.44     19.63 o 
  -1  13  12        5.21      -14.46     14.46 o 
   0  13  12       17.98       31.07     12.09 o 
   1  13  12       10.88        1.67     14.39 o 
   2  13  12       16.87        2.13     22.72 o 
  -2  14  12       13.35      -13.92     13.92 o 
  -1  14  12        3.70        7.45     17.39 o 
   0  14  12        1.81       -5.54      9.90 o 
   1  14  12      164.61      230.15     26.74 o 
  -2  15  12        1.83       -4.57     13.78 o 
  -1  15  12        6.46       41.50     19.62 o 
   0  15  12      276.62      365.95     45.51 o 
   1  15  12        0.24      -16.35     16.35 o 
  -2  16  12        3.28       33.73     36.19 o 
  -1  16  12        1.09        3.87     16.26 o 
   0  16  12      121.30      161.61     39.23 o 
   1  16  12        2.68        0.08     14.55 o 
  -1  17  12        8.67       32.00     17.40 o 
   0  17  12       68.25      123.32     37.08 o 
  -1  18  12       32.30       84.93     18.47 o 
   0  18  12       26.31       22.29     28.51 o 
  -3   1  13        3.42       22.61     10.33 o 
  -2   1  13      231.82      248.22     19.94 o 
  -1   1  13        4.15        3.10     14.25 o 
   0   1  13       70.59       75.46     17.48 o 
   1   1  13      197.41      135.87     20.13 o 
   2   1  13        4.02        9.38     12.65 o 
  -3   2  13       22.77       40.24     10.59 o 
  -2   2  13       14.88       29.03     16.98 o 
  -1   2  13       97.21      116.72     16.90 o 
   0   2  13        1.71        4.17     19.20 o 
   1   2  13      271.40      259.09     23.44 o 
   2   2  13        1.30        4.80     12.96 o 
  -3   3  13        9.64        1.74     10.20 o 
  -2   3  13      395.16      373.00     22.51 o 
  -1   3  13        2.11       -6.77     11.38 o 
   0   3  13       20.41       36.03     14.78 o 
   1   3  13        1.74       -7.34     13.10 o 
   2   3  13        1.01       16.22     12.89 o 
  -3   4  13       38.06       52.52     12.52 o 
  -2   4  13        3.37       19.49     10.94 o 
  -1   4  13       23.33       26.98     12.46 o 
   0   4  13        1.23      -12.57     12.57 o 
   1   4  13        1.50       -2.57     13.29 o 
   2   4  13        0.82        9.99     14.96 o 
  -3   5  13        0.23       18.25     16.05 o 
  -2   5  13        5.90        7.27     10.36 o 
  -1   5  13       71.22       61.20     13.51 o 
   0   5  13       10.23        6.31     12.49 o 
   1   5  13       57.45       47.40     16.03 o 
   2   5  13        0.16       23.52     16.21 o 
  -3   6  13        0.06       33.87     13.88 o 
  -2   6  13       85.54       52.99     18.53 o 
  -1   6  13      351.38      359.75     22.58 o 
   0   6  13        8.44        5.84     11.61 o 
   1   6  13        0.10        4.27     13.27 o 
   2   6  13        3.26       -4.41     16.11 o 
  -3   7  13        2.58       14.55     20.21 o 
  -2   7  13       48.84       37.79     12.92 o 
  -1   7  13      199.31      181.53     19.95 o 
   0   7  13        0.19        6.20     12.86 o 
   1   7  13       27.51       40.38     14.91 o 
   2   7  13        4.87       11.29     16.59 o 
  -3   8  13        6.28       48.69     14.96 o 
  -2   8  13      105.22       93.17     16.50 o 
  -1   8  13        2.57       -9.95     14.08 o 
   0   8  13       24.67       27.11     13.90 o 
   1   8  13       30.10       36.16     14.60 o 
   2   8  13        0.84       24.10     16.50 o 
  -3   9  13       37.66       67.50     34.67 o 
  -2   9  13       70.39       89.36     15.33 o 
  -1   9  13       38.65       36.60     12.00 o 
   0   9  13      107.38      108.82     17.09 o 
   1   9  13        9.13       26.34     14.94 o 
   2   9  13        9.27       25.79     18.43 o 
  -3  10  13        7.27       20.38     26.01 o 
  -2  10  13        4.10        7.77     16.33 o 
  -1  10  13      165.53      168.51     29.96 o 
   0  10  13       75.78       47.14     15.17 o 
   1  10  13        0.51        8.01     14.13 o 
  -2  11  13        4.32        5.43     18.50 o 
  -1  11  13       23.41       33.82     23.98 o 
   0  11  13       12.44       13.04     11.85 o 
   1  11  13        2.23       -5.00     12.94 o 
  -2  12  13        4.90       36.19     17.60 o 
  -1  12  13        4.82       20.50     19.32 o 
   0  12  13       68.61       96.53     19.02 o 
   1  12  13        1.44       13.02     14.12 o 
  -2  13  13        0.77       10.61     16.54 o 
  -1  13  13        1.12       25.60     13.83 o 
   0  13  13      500.01      628.45     46.90 o 
   1  13  13        0.00        3.16     15.08 o 
  -2  14  13        2.35      -12.83     12.83 o 
  -1  14  13        0.00       30.10     13.11 o 
   0  14  13      363.43      433.28     29.20 o 
  -1  15  13       55.66      106.31     17.01 o 
   0  15  13       11.95       20.87     32.49 o 
  -3   0  14        0.89       16.17     13.14 o 
  -2   0  14      148.90      153.08     61.82 o 
  -1   0  14       13.72       25.94     17.61 o 
   0   0  14       43.13       24.39     18.10 o 
   1   0  14       59.02       74.61     25.24 o 
  -3   1  14      188.36      197.38     28.23 o 
  -2   1  14        2.14       21.65     12.03 o 
  -1   1  14       18.08       24.13     11.88 o 
   0   1  14        1.61       -7.82     11.15 o 
   1   1  14        0.78      -17.89     17.89 o 
  -3   2  14        5.81       14.83     18.13 o 
  -2   2  14       37.50       58.44     12.76 o 
  -1   2  14       52.32       66.05     16.14 o 
   0   2  14       32.50       32.02     18.22 o 
   1   2  14        3.33       13.42     12.63 o 
  -3   3  14        0.56       17.61     25.86 o 
  -2   3  14      104.88       94.55     13.73 o 
  -1   3  14        0.80       -8.99     22.14 o 
   0   3  14       15.81       32.43     13.58 o 
   1   3  14       47.85       58.85     16.37 o 
  -3   4  14       16.39       37.21     13.14 o 
  -2   4  14        7.16       12.25     11.98 o 
  -1   4  14        3.53       16.62     13.08 o 
   0   4  14       35.94       46.88     14.34 o 
   1   4  14        0.06       33.35     13.81 o 
  -2   5  14        1.14       -8.22     11.32 o 
  -1   5  14       42.52       76.90     21.38 o 
   0   5  14        6.32      -11.47     11.47 o 
   1   5  14        0.67       -1.33     12.30 o 
  -2   6  14       37.90       68.96     14.27 o 
  -1   6  14       81.50       91.25     15.38 o 
   0   6  14        0.19       23.12     23.25 o 
   1   6  14       19.44       16.76     12.97 o 
  -2   7  14        8.81       13.10     21.73 o 
  -1   7  14      102.07       91.31     14.21 o 
   0   7  14       13.07       34.84     12.36 o 
   1   7  14        0.04        8.32     16.60 o 
  -2   8  14       34.73       42.37     25.62 o 
  -1   8  14       88.84      137.87     15.71 o 
   0   8  14        1.59       21.97     14.79 o 
   1   8  14        1.32       18.16     12.92 o 
  -2   9  14        2.24       10.32     11.27 o 
  -1   9  14        0.33       35.66     10.73 o 
   0   9  14        1.46      -14.27     14.27 o 
   1   9  14       22.62       33.62     15.28 o 
  -2  10  14        0.24       24.08     18.81 o 
  -1  10  14        0.35       -5.12     17.82 o 
   0  10  14        0.80       22.79     12.01 o 
  -1  11  14       36.97       78.74     19.16 o 
   0  11  14       32.80       30.92     14.02 o 
  -1  12  14       42.19       56.37     24.27 o 
   0  12  14       57.35       56.99     12.98 o 
  -2   1  15       12.30       17.59     10.96 o 
  -1   1  15       10.45       15.63     19.97 o 
   0   1  15       12.10       -5.63     12.86 o 
  -2   2  15      201.46      270.99     23.40 o 
  -1   2  15       10.41      -10.79     10.79 o 
   0   2  15      107.54      110.31     17.23 o 
  -2   3  15      103.41       51.54     23.19 o 
  -1   3  15       14.41       30.00     12.15 o 
   0   3  15       64.47       66.89     32.80 o 
  -2   4  15       25.52       65.25     39.99 o 
  -1   4  15        0.69        6.43     12.19 o 
   0   4  15       44.01       38.44     18.22 o 
  -1   5  15       13.89       24.38     12.87 o 
   0   5  15       17.27       23.99     12.39 o 
  -1   6  15        0.02        7.97     12.14 o 
   0   6  15       10.92       32.68     11.08 o 
  -1   7  15        6.60       30.64     16.67 o 
                                                 
